# Supplementary material for: A quantitative proteomics analysis for small molecule Stemazole’s effect on human neural stem cells
Source: Proteome Sci. 2020 Dec 9;18:12. doi: 10.1186/s12953-020-00168-2 (PMC7724819; doi:10.1186/s12953-020-00168-2)
Supplement: Supplementary file 2 — Additional file 2: Table S1. Summary analysis results of differentially abundant proteins. [file 12953_2020_168_MOESM2_ESM.xls]

Protein	Description	Gene	ST_1	ST_2	ST_3	C_1	C_2	C_3	ST.vs.Control FC	ST.vs.Control P-value	ST.vs.Control log2FC	ST.vs.Control UP.DOWN	GO_NUM	GO_Description	KEGG_Description	KEGG_EC	KEGG_ko	COG_Function_Description	COG_Function_Class	COG_Class_Description
Q09666	Neuroblast differentiation-associated protein AHNAK	AHNAK	19092.5	18807.6	19230.7	24802.7	24662	24302.9	0.774470092560962	1.1738091410267e-05	-0.368718566843568	down	1	Molecular Function:protein binding (GO:0005515)	--	--	--	Ca2+-binding protein, RTX toxin-related	Q	Secondary metabolites biosynthesis, transport and catabolism ;
Q8N1C8	HSPA9 protein (Fragment)	HSPA9	15.4	16.9	18.4	21.7	21.2	20.4	0.800947867298578	0.0256256507235433	-0.320219752425001	down	--	--	molecular chaperone DnaK	--	ko03018 RNA degradation ko05152 Tuberculosis	Molecular chaperone DnaK (HSP70)	O	Posttranslational modification, protein turnover, chaperones ;
P08670	Vimentin	VIM	14825.6	16448	17221.2	20973.7	22092.3	25876	0.703414464332337	0.0278631692030499	-0.507553093438529	down	2	Molecular Function:structural molecule activity (GO:0005198),Cellular Component:intermediate filament (GO:0005882)	vimentin	--	ko05169 Epstein-Barr virus infection ko05206 MicroRNAs in cancer	--	--	--
A0A024RAZ7	Heterogeneous nuclear ribonucleoprotein A1, isoform CRA_b	HNRPA1	2376.9	2611.6	2271.7	3087.6	3182.3	3255.3	0.762209717381262	0.00745193504307479	-0.391740093758546	down	1	Molecular Function:nucleic acid binding (GO:0003676)	heterogeneous nuclear ribonucleoprotein A1/A3	--	ko03040 Spliceosome	RNA recognition motif (RRM) domain	J	Translation, ribosomal structure and biogenesis ;
Q08211	ATP-dependent RNA helicase A	DHX9	3451	3499.7	3316	4152.1	4155.8	4294.8	0.814642893983035	0.000477528570446917	-0.295760315277931	down	3	Molecular Function:nucleic acid binding (GO:0003676),Molecular Function:helicase activity (GO:0004386),Molecular Function:ATP binding (GO:0005524)	ATP-dependent RNA helicase A	3.6.4.13	--	HrpA-like RNA helicase	J	Translation, ribosomal structure and biogenesis ;
P07355	Annexin A2	ANXA2	7097.6	6931.2	6924.5	8898.9	8800.8	8824	0.789984051998778	8.56999805380728e-05	-0.34010456607169	down	4	Molecular Function:phospholipase inhibitor activity (GO:0004859),Molecular Function:calcium ion binding (GO:0005509),Molecular Function:calcium-dependent phospholipid binding (GO:0005544),Molecular Function:cytoskeletal protein binding (GO:0008092)	annexin A2	--	--	--	--	--
Q13727	AHNAK-related protein (Fragment)		423.7	445.6	444.1	547	518.4	533.8	0.821285642821411	0.00104130090351133	-0.284044016842525	down	--	--	--	--	--	--	--	--
P11388	DNA topoisomerase 2-alpha	TOP2A	1819	1868.6	1881.8	2264.1	2297.6	2266.7	0.815622986351122	0.000229165446442722	-0.294025660107316	down	5	Molecular Function:DNA binding (GO:0003677),Molecular Function:DNA topoisomerase type II (ATP-hydrolyzing) activity (GO:0003918),Molecular Function:ATP binding (GO:0005524),Cellular Component:nucleus (GO:0005634),Biological Process:DNA topological change (GO:0006265)	DNA topoisomerase II	5.99.1.3	ko01524 Platinum drug resistance	DNA gyrase/topoisomerase IV, subunit B	L	Replication, recombination and repair ;
A0A024R571	EH domain-containing protein 1	EHD1	2095.6	2042.7	2072.3	2590.9	2672.6	2492.9	0.800706513330927	0.00633218577608977	-0.320654553064985	down	3	Molecular Function:calcium ion binding (GO:0005509),Molecular Function:protein binding (GO:0005515),Molecular Function:GTP binding (GO:0005525)	EH domain-containing protein 1	--	ko04144 Endocytosis	Replication fork clamp-binding protein CrfC (dynamin-like GTPase family)	L	Replication, recombination and repair ;
A0A0S2Z4G4	Tropomyosin 3 isoform 1 (Fragment)	TPM3	2951.2	2813.3	2990.4	2452.5	2329.8	2473.2	1.20665701881331	0.00228497643057146	0.271015661532768	up	--	--	tropomyosin 4	--	ko04260 Cardiac muscle contraction ko04261 Adrenergic signaling in cardiomyocytes ko05410 Hypertrophic cardiomyopathy (HCM) ko05414 Dilated cardiomyopathy (DCM)	Chromosome segregation ATPase	D	Cell cycle control, cell division, chromosome partitioning ;
A8K9B9	cDNA FLJ77391, highly similar to Homo sapiens EH-domain containing 4 (EHD4), mRNA		1843.5	1879.7	1883.5	2314.1	2381.4	2233.3	0.809187738136474	0.00576163922786566	-0.305453636414464	down	4	Molecular Function:calcium ion binding (GO:0005509),Molecular Function:protein binding (GO:0005515),Molecular Function:GTP binding (GO:0005525),Biological Process:endocytic recycling (GO:0032456)	EH domain-containing protein 4	--	ko04144 Endocytosis	Replication fork clamp-binding protein CrfC (dynamin-like GTPase family)	L	Replication, recombination and repair ;
P67809	Nuclease-sensitive element-binding protein 1	YBX1	1125.2	1141	1068.9	1381.2	1610.6	1450.4	0.750776642204313	0.0235757840674387	-0.413544328442867	down	2	Molecular Function:nucleic acid binding (GO:0003676),Molecular Function:DNA binding (GO:0003677)	Y-box-binding protein 1	--	--	Cold shock protein, CspA family	K	Transcription ;
Q96GQ7	Probable ATP-dependent RNA helicase DDX27	DDX27	1930.6	2018.5	1976.4	2411.8	2437.5	2400.3	0.817355440300155	0.000902132073837016	-0.290964500672781	down	2	Molecular Function:nucleic acid binding (GO:0003676),Molecular Function:ATP binding (GO:0005524)	ATP-dependent RNA helicase DDX27	3.6.4.13	--	Superfamily II DNA and RNA helicase	L	Replication, recombination and repair ;
O60747	Putative G-binding protein (Fragment)		1574.6	1660.4	1668.6	2057.4	2141.8	2017.1	0.788829367951997	0.000921047940082494	-0.342214830937761	down	2	Molecular Function:GTP binding (GO:0005525),Cellular Component:nucleolus (GO:0005730)	nucleolar GTP-binding protein	--	ko03008 Ribosome biogenesis in eukaryotes	GTP-binding protein, GTP1/Obg family	R	General function prediction only ;
P41250	Glycine--tRNA ligase	GARS	2065.3	1937.4	2054.9	1669.7	1638.8	1653.5	1.22079806529625	0.00974935354776673	0.287824580923912	up	7	Molecular Function:nucleotide binding (GO:0000166),Molecular Function:aminoacyl-tRNA ligase activity (GO:0004812),Molecular Function:glycine-tRNA ligase activity (GO:0004820),Molecular Function:ATP binding (GO:0005524),Cellular Component:cytoplasm (GO:0005737),Biological Process:tRNA aminoacylation for protein translation (GO:0006418),Biological Process:glycyl-tRNA aminoacylation (GO:0006426)	glycyl-tRNA synthetase	6.1.1.14	ko00970 Aminoacyl-tRNA biosynthesis	Glycyl-tRNA synthetase (class II)	J	Translation, ribosomal structure and biogenesis ;
Q562R1	Beta-actin-like protein 2	ACTBL2	40.1	45	45.5	49.7	51.6	58.8	0.815740162398501	0.0496277570597349	-0.293818410969826	down	--	--	--	--	--	Actin-related protein	Z	Cytoskeleton ;
Q9P2E9	Ribosome-binding protein 1	RRBP1	2161.9	2229.3	2151.1	1811.8	1793.3	1744.6	1.22292838850777	0.000287585144537682	0.290339925885298	up	2	Biological Process:protein transport (GO:0015031),Cellular Component:integral component of endoplasmic reticulum membrane (GO:0030176)	ribosome-binding protein 1	--	ko04141 Protein processing in endoplasmic reticulum	Translation initiation factor IF-2, a GTPase	J	Translation, ribosomal structure and biogenesis ;
Q53H26	Transferrin variant (Fragment)		1013.6	1008.8	1002.8	1442.1	1512.8	1422.9	0.691032025218146	0.00331109919756244	-0.533175522402949	down	--	--	transferrin	--	ko04066 HIF-1 signaling pathway ko04216 Ferroptosis ko04978 Mineral absorption	--	--	--
A0A0S2Z430	Phosphoenolpyruvate carboxykinase 2 isoform 1 (Fragment)	PCK2	2684.6	2611	2704.1	2260.3	2259.3	2139.4	1.20133653701757	0.00131030239060724	0.264640357766476	up	3	Molecular Function:phosphoenolpyruvate carboxykinase activity (GO:0004611),Molecular Function:GTP binding (GO:0005525),Biological Process:gluconeogenesis (GO:0006094)	phosphoenolpyruvate carboxykinase (GTP)	4.1.1.32	ko00010 Glycolysis / Gluconeogenesis ko00020 Citrate cycle (TCA cycle) ko00620 Pyruvate metabolism ko01100 Metabolic pathways ko03320 PPAR signaling pathway ko04068 FoxO signaling pathway ko04151 PI3K-Akt signaling pathway ko04152 AMPK signaling pathway ko04910 Insulin signaling pathway ko04920 Adipocytokine signaling pathway ko04922 Glucagon signaling pathway ko04931 Insulin resistance ko04964 P…	Phosphoenolpyruvate carboxykinase, GTP-dependent	C	Energy production and conversion ;
P08243	Asparagine synthetase [glutamine-hydrolyzing]	ASNS	1823.7	1829.3	1861.8	1549.6	1486.7	1483.6	1.22011548928074	0.000721195961829525	0.287017711662659	up	2	Molecular Function:asparagine synthase (glutamine-hydrolyzing) activity (GO:0004066),Biological Process:asparagine biosynthetic process (GO:0006529)	asparagine synthase (glutamine-hydrolysing)	6.3.5.4	ko00250 Alanine, aspartate and glutamate metabolism ko01100 Metabolic pathways	Asparagine synthetase B (glutamine-hydrolyzing)	E	Amino acid transport and metabolism ;
Q53GS0	G protein-binding protein CRFG variant (Fragment)		244.1	253.1	265.7	342.3	332.1	347.1	0.746842878120411	0.000625396489461352	-0.421123336209328	down	2	Molecular Function:GTP binding (GO:0005525),Cellular Component:nucleolus (GO:0005730)	nucleolar GTP-binding protein	--	ko03008 Ribosome biogenesis in eukaryotes	GTP-binding protein, GTP1/Obg family	R	General function prediction only ;
P29317	Ephrin type-A receptor 2	EPHA2	1465.1	1529	1448.2	1822.7	1783.3	1818.9	0.818872237276263	0.00134273904393764	-0.288289718755467	down	5	Molecular Function:protein kinase activity (GO:0004672),Molecular Function:protein tyrosine kinase activity (GO:0004713),Molecular Function:protein binding (GO:0005515),Molecular Function:ATP binding (GO:0005524),Biological Process:protein phosphorylation (GO:0006468)	Eph receptor A2	2.7.10.1	ko04010 MAPK signaling pathway ko04014 Ras signaling pathway ko04015 Rap1 signaling pathway ko04151 PI3K-Akt signaling pathway ko04360 Axon guidance	Ankyrin repeat	T	Signal transduction mechanisms ;
B4DF60	Protein transport protein SEC23		49.4	42.1	44.2	36	38.3	34.1	1.25184501845018	0.0326426539023616	0.324055964064983	up	3	Biological Process:intracellular protein transport (GO:0006886),Biological Process:ER to Golgi vesicle-mediated transport (GO:0006888),Cellular Component:COPII vesicle coat (GO:0030127)	protein transport protein SEC23	--	ko04141 Protein processing in endoplasmic reticulum	--	--	--
Q5T5C7	Serine--tRNA ligase, cytoplasmic	SARS	2577.2	2575.2	2534.3	2107.7	2057.9	2085.6	1.2296359099053	1.85067625334657e-05	0.298231202774542	up	7	Molecular Function:nucleotide binding (GO:0000166),Molecular Function:aminoacyl-tRNA ligase activity (GO:0004812),Molecular Function:serine-tRNA ligase activity (GO:0004828),Molecular Function:ATP binding (GO:0005524),Cellular Component:cytoplasm (GO:0005737),Biological Process:tRNA aminoacylation for protein translation (GO:0006418),Biological Process:seryl-tRNA aminoacylation (GO:0006434)	seryl-tRNA synthetase	6.1.1.11	ko00970 Aminoacyl-tRNA biosynthesis	Seryl-tRNA synthetase	J	Translation, ribosomal structure and biogenesis ;
B7Z722	Tropomyosin 1 (Alpha), isoform CRA_i	TPM1	693.7	653	692.3	485	498.8	573.8	1.30906522855675	0.0149163458002132	0.388536986183664	up	--	--	tropomyosin 4	--	ko04260 Cardiac muscle contraction ko04261 Adrenergic signaling in cardiomyocytes ko05410 Hypertrophic cardiomyopathy (HCM) ko05414 Dilated cardiomyopathy (DCM)	Chromosome segregation ATPase	D	Cell cycle control, cell division, chromosome partitioning ;
P29401	Transketolase	TKT	2579.9	2396.6	2601.8	2054	1967.3	2073.6	1.24338381269586	0.00689590243206777	0.314271702022882	up	--	--	transketolase	2.2.1.1	ko00030 Pentose phosphate pathway ko01100 Metabolic pathways ko01200 Carbon metabolism ko01230 Biosynthesis of amino acids	Transketolase	G	Carbohydrate transport and metabolism ;
Q6UVK1	Chondroitin sulfate proteoglycan 4	CSPG4	1212.7	1235	1221.9	1511.2	1455	1441.8	0.832486388384755	0.00430850574581896	-0.264501411376559	down	--	--	chondroitin sulfate proteoglycan 4	--	--	Uncharacterized membrane-anchored protein	S	Function unknown ;
A0A024R7E3	DNA (cytosine-5)-methyltransferase	DNMT1	1092.1	1062.4	1071.6	1294.6	1344.6	1256.9	0.828033161366495	0.00725964797877123	-0.272239548441763	down	4	Molecular Function:DNA binding (GO:0003677),Molecular Function:chromatin binding (GO:0003682),Molecular Function:methyltransferase activity (GO:0008168),Molecular Function:zinc ion binding (GO:0008270)	DNA (cytosine-5)-methyltransferase 1	2.1.1.37	ko00270 Cysteine and methionine metabolism ko01100 Metabolic pathways ko05206 MicroRNAs in cancer	Site-specific DNA-cytosine methylase	L	Replication, recombination and repair ;
P25789	Proteasome subunit alpha type-4	PSMA4	1477	1330.1	1420.5	1139.1	1118.8	1106.7	1.25649408547821	0.0176197910073847	0.329403880234619	up	5	Molecular Function:endopeptidase activity (GO:0004175),Molecular Function:threonine-type endopeptidase activity (GO:0004298),Cellular Component:proteasome core complex (GO:0005839),Biological Process:ubiquitin-dependent protein catabolic process (GO:0006511),Biological Process:proteolysis involved in cellular protein catabolic process (GO:0051603)	20S proteasome subunit alpha 3	3.4.25.1	ko03050 Proteasome	20S proteasome, alpha and beta subunits	O	Posttranslational modification, protein turnover, chaperones ;
P49756	RNA-binding protein 25	RBM25	1468.6	1515	1479.6	1772.4	1802.4	1781.2	0.833308439133682	0.0001765188115248	-0.263077504163597	down	2	Molecular Function:nucleic acid binding (GO:0003676),Biological Process:mRNA processing (GO:0006397)	RNA-binding protein 25	--	ko03040 Spliceosome	ABC-type Zn uptake system ZnuABC, Zn-binding component ZnuA	P	Inorganic ion transport and metabolism ;
J3KPP4	Cisplatin resistance-associated overexpressed protein, isoform CRA_b	LUC7L3	1225	1303	1248.8	1553.9	1483.2	1503	0.831875949868946	0.00128164078990575	-0.265559686535488	down	3	Molecular Function:mRNA binding (GO:0003729),Cellular Component:U1 snRNP (GO:0005685),Biological Process:mRNA splice site selection (GO:0006376)	--	--	--	Uncharacterized conserved protein YukE	S	Function unknown ;
P31689	DnaJ homolog subfamily A member 1	DNAJA1	1087.5	1142.2	1122.7	1476.2	1487.7	1516.1	0.748303571428572	8.38592917853385e-05	-0.418304434204078	down	2	Molecular Function:heat shock protein binding (GO:0031072),Molecular Function:unfolded protein binding (GO:0051082)	DnaJ homolog subfamily A member 1	--	ko04141 Protein processing in endoplasmic reticulum	DnaJ-class molecular chaperone with C-terminal Zn finger domain	O	Posttranslational modification, protein turnover, chaperones ;
A4D2P0	Ras-related C3 botulinum toxin substrate 1 (Rho family, small GTP binding protein Rac1)	RAC1	2229	2272.5	2180.3	1850.6	1778.4	1828.8	1.22426618784125	0.000363308936400108	0.291917272186275	up	2	Molecular Function:GTP binding (GO:0005525),Biological Process:small GTPase mediated signal transduction (GO:0007264)	Ras-related C3 botulinum toxin substrate 1	--	ko04010 MAPK signaling pathway ko04014 Ras signaling pathway ko04015 Rap1 signaling pathway ko04024 cAMP signaling pathway ko04062 Chemokine signaling pathway ko04071 Sphingolipid signaling pathway ko04145 Phagosome ko04151 PI3K-Akt signaling pathway ko04310 Wnt signaling pathway ko04360 Axon guidance ko04370 VEGF signaling pathway ko04380 Osteoclast differentiation ko04510 Focal adhesion ko04520…	GTPase SAR1 family domain	R	General function prediction only ;
Q02252	Methylmalonate-semialdehyde dehydrogenase [acylating], mitochondrial	ALDH6A1	1107.6	1080.3	1070.7	890.5	907.3	904.5	1.20586167338934	0.000828070205033726	0.270064422527452	up	4	Molecular Function:methylmalonate-semialdehyde dehydrogenase (acylating) activity (GO:0004491),Biological Process:metabolic process (GO:0008152),Molecular Function:oxidoreductase activity (GO:0016491),Biological Process:oxidation-reduction process (GO:0055114)	--	--	ko00280 Valine, leucine and isoleucine degradation ko00410 beta-Alanine metabolism ko00562 Inositol phosphate metabolism ko00640 Propanoate metabolism ko01100 Metabolic pathways ko01200 Carbon metabolism	Acyl-CoA reductase or other NAD-dependent aldehyde dehydrogenase	C	Energy production and conversion ;
Q9NQ29	Putative RNA-binding protein Luc7-like 1	LUC7L	217.7	210.2	214.1	260	270.9	250.7	0.821392016376663	0.00858488731405114	-0.28385716995872	down	3	Molecular Function:mRNA binding (GO:0003729),Cellular Component:U1 snRNP (GO:0005685),Biological Process:mRNA splice site selection (GO:0006376)	--	--	--	--	--	--
Q9NR30	Nucleolar RNA helicase 2	DDX21	1341	1386	1379.1	1799.3	1792.5	1727.7	0.771895854873578	0.00035659216802366	-0.37352188443144	down	5	Molecular Function:nucleic acid binding (GO:0003676),Molecular Function:RNA binding (GO:0003723),Molecular Function:helicase activity (GO:0004386),Molecular Function:ATP binding (GO:0005524),Cellular Component:nucleus (GO:0005634)	ATP-dependent RNA helicase DDX21	3.6.4.13		Superfamily II DNA and RNA helicase	L	Replication, recombination and repair ;
P49589	Cysteine--tRNA ligase, cytoplasmic	CARS	1415.1	1209.1	1332.2	1006.1	989.6	1049.8	1.29909702840256	0.0284166775507743	0.377509188420505	up	--	--	cysteinyl-tRNA synthetase	6.1.1.16	ko00970 Aminoacyl-tRNA biosynthesis	Cysteinyl-tRNA synthetase	J	Translation, ribosomal structure and biogenesis ;
O60271	C-Jun-amino-terminal kinase-interacting protein 4	SPAG9	1327.9	1292.6	1274.7	1055.4	1050.6	1061.8	1.22962308226529	0.00302747303240392	0.298216152409632	up	--	--	c-Jun-amino-terminal kinase-interacting protein 4	--	--	--	--	--
A8K2U2	cDNA FLJ75392, highly similar to Homo sapiens hexokinase II (HKII) mRNA		583.6	614.8	701.2	816.5	820.9	821.4	0.772571986334798	0.0335911203183008	-0.372258728874065	down	6	Biological Process:cellular glucose homeostasis (GO:0001678),Molecular Function:hexokinase activity (GO:0004396),Molecular Function:ATP binding (GO:0005524),Molecular Function:glucose binding (GO:0005536),Biological Process:carbohydrate metabolic process (GO:0005975),Biological Process:carbohydrate phosphorylation (GO:0046835)	hexokinase	2.7.1.1	ko00010 Glycolysis / Gluconeogenesis ko00051 Fructose and mannose metabolism ko00052 Galactose metabolism ko00500 Starch and sucrose metabolism ko00520 Amino sugar and nucleotide sugar metabolism ko00524 Neomycin, kanamycin and gentamicin biosynthesis ko01100 Metabolic pathways ko01200 Carbon metabolism ko04066 HIF-1 signaling pathway ko04910 Insulin signaling pathway ko04930 Type II diabetes mel…	Hexokinase	G	Carbohydrate transport and metabolism ;
P08758	Annexin A5	ANXA5	1704	1586.4	1453.2	1341.3	1221.3	1327	1.21955985191279	0.0396471763455071	0.286360562512041	up	3	Molecular Function:calcium ion binding (GO:0005509),Molecular Function:calcium-dependent phospholipid binding (GO:0005544),Biological Process:negative regulation of coagulation (GO:0050819)	annexin A5	--	--	--	--	--
A0A384MTJ7	Epididymis secretory sperm binding protein		1234.9	1219.3	1236.9	1024	1007.2	965.4	1.23176266435293	0.00294737890393804	0.300724304777961	up	3	Biological Process:metabolic process (GO:0008152),Molecular Function:oxidoreductase activity (GO:0016491),Biological Process:oxidation-reduction process (GO:0055114)	aldehyde dehydrogenase (NAD+)	1.2.1.3	ko00010 Glycolysis / Gluconeogenesis ko00053 Ascorbate and aldarate metabolism ko00071 Fatty acid degradation ko00280 Valine, leucine and isoleucine degradation ko00310 Lysine degradation ko00330 Arginine and proline metabolism ko00340 Histidine metabolism ko00380 Tryptophan metabolism ko00410 beta-Alanine metabolism ko00561 Glycerolipid metabolism ko00620 Pyruvate metabolism ko01100 Metabolic pa…	Acyl-CoA reductase or other NAD-dependent aldehyde dehydrogenase	C	Energy production and conversion ;
B4DUP2	UTP--glucose-1-phosphate uridylyltransferase		1015.8	929.5	1015.9	780.8	771.3	800.5	1.25869251041401	0.0136805194965801	0.331925886009869	up	2	Biological Process:metabolic process (GO:0008152),Molecular Function:uridylyltransferase activity (GO:0070569)	UTP--glucose-1-phosphate uridylyltransferase	2.7.7.9	ko00040 Pentose and glucuronate interconversions ko00052 Galactose metabolism ko00500 Starch and sucrose metabolism ko00520 Amino sugar and nucleotide sugar metabolism ko01100 Metabolic pathways	UDP-N-acetylglucosamine pyrophosphorylase	G	Carbohydrate transport and metabolism ;
B2RDG1	Fatty acyl-CoA reductase		960.7	901	924.9	1120.3	1154.6	1121.4	0.820481111798133	0.00124610711862352	-0.285457972883683	down	1	Molecular Function:fatty-acyl-CoA reductase (alcohol-forming) activity (GO:0080019)	alcohol-forming fatty acyl-CoA reductase	1.2.1.84	ko04146 Peroxisome	Thioester reductase domain of alpha aminoadipate reductase Lys2 and NRPSs	Q	Secondary metabolites biosynthesis, transport and catabolism ;
A0A0S2Z3X8	Rab GDP dissociation inhibitor (Fragment)	GDI1	457.1	539.4	471.5	363.2	356.3	362.9	1.35624538063562	0.0359373405613541	0.439618223754038	up	4	Molecular Function:GDP-dissociation inhibitor activity (GO:0005092),Molecular Function:Rab GDP-dissociation inhibitor activity (GO:0005093),Biological Process:small GTPase mediated signal transduction (GO:0007264),Biological Process:protein transport (GO:0015031)	Rab GDP dissociation inhibitor	--	--	--	--	--
P25786	Proteasome subunit alpha type-1	PSMA1	1529.4	1388.7	1524.7	1216.7	1231.1	1253.4	1.20036744839512	0.0279472423338927	0.263476101526602	up	5	Molecular Function:endopeptidase activity (GO:0004175),Molecular Function:threonine-type endopeptidase activity (GO:0004298),Cellular Component:proteasome core complex (GO:0005839),Biological Process:ubiquitin-dependent protein catabolic process (GO:0006511),Biological Process:proteolysis involved in cellular protein catabolic process (GO:0051603)	20S proteasome subunit alpha 6	3.4.25.1	ko03050 Proteasome	20S proteasome, alpha and beta subunits	O	Posttranslational modification, protein turnover, chaperones ;
Q13427	Peptidyl-prolyl cis-trans isomerase G	PPIG	677.3	708.4	666.6	822.2	848.1	833	0.819837814085407	0.00133161646514965	-0.286589560714441	down	3	Biological Process:protein peptidyl-prolyl isomerization (GO:0000413),Molecular Function:peptidyl-prolyl cis-trans isomerase activity (GO:0003755),Biological Process:protein folding (GO:0006457)	peptidyl-prolyl isomerase G (cyclophilin G)	5.2.1.8	--	Peptidyl-prolyl cis-trans isomerase (rotamase) - cyclophilin family	O	Posttranslational modification, protein turnover, chaperones ;
Q2TNI1	Caveolin	CAV1	1283.5	1382.7	1181.1	1619.5	1587.4	1576.4	0.804319193861978	0.0282671734908512	-0.314159946698165	down	1	Biological Process:caveola assembly (GO:0070836)	caveolin 1	--	ko04144 Endocytosis ko04510 Focal adhesion ko05100 Bacterial invasion of epithelial cells ko05205 Proteoglycans in cancer ko05416 Viral myocarditis ko05418 Fluid shear stress and atherosclerosis	--	--	--
B2R5M8	Isocitrate dehydrogenase [NADP]		1486.8	1410.5	1453.6	1185.3	1154.6	1193.1	1.23150297197849	0.00153890655531134	0.300420109488075	up	3	Molecular Function:isocitrate dehydrogenase (NADP+) activity (GO:0004450),Biological Process:isocitrate metabolic process (GO:0006102),Biological Process:oxidation-reduction process (GO:0055114)	isocitrate dehydrogenase	1.1.1.42	ko00020 Citrate cycle (TCA cycle) ko00480 Glutathione metabolism ko01100 Metabolic pathways ko01200 Carbon metabolism ko01210 2-Oxocarboxylic acid metabolism ko01230 Biosynthesis of amino acids ko04146 Peroxisome	Isocitrate dehydrogenase	C	Energy production and conversion ;
P37837	Transaldolase	TALDO1	1034.1	975.2	980.2	756.4	761.2	773.9	1.30460397119791	0.00405648108081531	0.383611925185901	up	4	Molecular Function:sedoheptulose-7-phosphate:D-glyceraldehyde-3-phosphate glyceronetransferase activity (GO:0004801),Cellular Component:cytoplasm (GO:0005737),Biological Process:carbohydrate metabolic process (GO:0005975),Biological Process:pentose-phosphate shunt (GO:0006098)	transaldolase	2.2.1.2	ko00030 Pentose phosphate pathway ko01100 Metabolic pathways ko01200 Carbon metabolism ko01230 Biosynthesis of amino acids	Transaldolase	G	Carbohydrate transport and metabolism ;
Q9UKD2	mRNA turnover protein 4 homolog	MRTO4	911.6	1014.7	923.3	1325.9	1230.8	1345.7	0.730217302173022	0.00193813553189501	-0.453602241694565	down	2	Cellular Component:intracellular (GO:0005622),Biological Process:ribosome biogenesis (GO:0042254)	mRNA turnover protein 4	--	--	Ribosomal protein L10	J	Translation, ribosomal structure and biogenesis ;
P27361	Mitogen-activated protein kinase 3	MAPK3	843.2	775.8	809.6	654.6	682.3	659.1	1.21673346693387	0.00859454111708333	0.283013171300556	up	4	Molecular Function:protein kinase activity (GO:0004672),Molecular Function:MAP kinase activity (GO:0004707),Molecular Function:ATP binding (GO:0005524),Biological Process:protein phosphorylation (GO:0006468)	mitogen-activated protein kinase 1/3	2.7.11.24	ko01521 EGFR tyrosine kinase inhibitor resistance ko01522 Endocrine resistance ko01524 Platinum drug resistance ko04010 MAPK signaling pathway ko04012 ErbB signaling pathway ko04014 Ras signaling pathway ko04015 Rap1 signaling pathway ko04022 cGMP-PKG signaling pathway ko04024 cAMP signaling pathway ko04062 Chemokine signaling pathway ko04066 HIF-1 signaling pathway ko04068 FoxO signaling pathway…	Serine/threonine protein kinase	T	Signal transduction mechanisms ;
A1L471	ATP-binding cassette, sub-family B (MDR/TAP), member 1	ABCB1	423.6	428.9	385.5	571.3	597.5	573.3	0.710636588025946	0.00116653639448471	-0.492816125322218	down	5	Molecular Function:ATP binding (GO:0005524),Biological Process:transport (GO:0006810),Cellular Component:integral component of membrane (GO:0016021),Molecular Function:ATPase activity (GO:0016887),Biological Process:transmembrane transport (GO:0055085)	ATP-binding cassette, subfamily B (MDR/TAP), member 1	3.6.3.44	ko02010 ABC transporters ko04976 Bile secretion ko05206 MicroRNAs in cancer ko05226 Gastric cancer	ABC-type multidrug transport system, ATPase and permease component	V	Defense mechanisms ;
Q5U043	S-(hydroxymethyl)glutathione dehydrogenase		1088.9	1042.8	1084.7	882.9	839.1	891.8	1.23054556584283	0.000830167650702546	0.299298080305929	up	1	Biological Process:oxidation-reduction process (GO:0055114)	--	--	ko00010 Glycolysis / Gluconeogenesis ko00071 Fatty acid degradation ko00350 Tyrosine metabolism ko00830 Retinol metabolism ko00980 Metabolism of xenobiotics by cytochrome P450 ko00982 Drug metabolism - cytochrome P450 ko01100 Metabolic pathways ko01200 Carbon metabolism ko05204 Chemical carcinogenesis	Zn-dependent alcohol dehydrogenase	R	General function prediction only ;
B2RDF2	Pescadillo homolog	PES1	1262.1	1282.4	1261.9	1579	1625.2	1594.9	0.793148715384134	0.000236263644498372	-0.334336698274898	down	2	Cellular Component:nucleolus (GO:0005730),Biological Process:ribosome biogenesis (GO:0042254)	pescadillo	--	--	--	--	--
Q13823	Nucleolar GTP-binding protein 2	GNL2	991.4	976.5	988.7	1362.7	1398.2	1362.4	0.717047025440788	0.000224694520187714	-0.479860357905069	down	2	Molecular Function:GTP binding (GO:0005525),Cellular Component:nucleolus (GO:0005730)	nuclear GTP-binding protein	--	ko03008 Ribosome biogenesis in eukaryotes	Ribosome biogenesis GTPase A	J	Translation, ribosomal structure and biogenesis ;
Q9UBG0	C-type mannose receptor 2	MRC2	609.4	682.9	704.3	518.6	511.2	533.2	1.27741522712732	0.0321401233254329	0.353227553032907	up	--	--	mannose receptor, C type	--	ko04145 Phagosome ko05152 Tuberculosis	Ca2+-binding protein, RTX toxin-related	Q	Secondary metabolites biosynthesis, transport and catabolism ;
Q8TDD1	ATP-dependent RNA helicase DDX54	DDX54	915.5	918.7	943.6	1126.5	1152.9	1065.6	0.830433482810164	0.011329392709451	-0.268063481020163	down	5	Molecular Function:nucleic acid binding (GO:0003676),Molecular Function:RNA binding (GO:0003723),Molecular Function:ATP-dependent RNA helicase activity (GO:0004004),Molecular Function:ATP binding (GO:0005524),Cellular Component:nucleus (GO:0005634)	ATP-dependent RNA helicase DDX54/DBP10	3.6.4.13	--	Superfamily II DNA and RNA helicase	L	Replication, recombination and repair ;
Q13501	Sequestosome-1	SQSTM1	357	384.8	389.6	464.3	451.9	454	0.825718873157203	0.00881846836325845	-0.276277414134532	down	2	Molecular Function:protein binding (GO:0005515),Molecular Function:zinc ion binding (GO:0008270)	sequestosome 1	--	ko04137 Mitophagy - animal ko04217 Necroptosis ko04218 Cellular senescence ko04380 Osteoclast differentiation ko05418 Fluid shear stress and atherosclerosis	--	--	--
Q13151	Heterogeneous nuclear ribonucleoprotein A0	HNRNPA0	635.5	637.5	595.4	808.5	742.3	762.1	0.807817026244109	0.00496508780406214	-0.307899541048546	down	1	Molecular Function:nucleic acid binding (GO:0003676)	heterogeneous nuclear ribonucleoprotein A0	--	--	RNA recognition motif (RRM) domain	J	Translation, ribosomal structure and biogenesis ;
P30044	Peroxiredoxin-5, mitochondrial	PRDX5	1790.4	1754.1	1782.4	1381.7	1383.1	1358.7	1.29183945677216	1.84436139799804e-05	0.369426790380121	up	2	Molecular Function:oxidoreductase activity (GO:0016491),Biological Process:cell redox homeostasis (GO:0045454)	peroxiredoxin 5, atypical 2-Cys peroxiredoxin	1.11.1.15	ko04146 Peroxisome	Peroxiredoxin	O	Posttranslational modification, protein turnover, chaperones ;
Q8IY81	pre-rRNA processing protein FTSJ3	FTSJ3	634.4	663.8	659.4	832.9	817	813.3	0.794738551477753	0.000264062800993476	-0.331447765965428	down	5	Biological Process:RNA methylation (GO:0001510),Cellular Component:nucleus (GO:0005634),Biological Process:rRNA processing (GO:0006364),Molecular Function:methyltransferase activity (GO:0008168),Biological Process:methylation (GO:0032259)	AdoMet-dependent rRNA methyltransferase SPB1	2.1.1.-	--	23S rRNA U2552 (ribose-2'-O)-methylase RlmE/FtsJ	J	Translation, ribosomal structure and biogenesis ;
Q8TDN6	Ribosome biogenesis protein BRX1 homolog	BRIX1	1284.4	1289.8	1359.6	1634.7	1791.4	1627.4	0.778430790541209	0.0097949695405378	-0.361359318372447	down	--	--	ribosome biogenesis protein BRX1	--	--	--	--	--
A0A024R868	Angiopoietin-like 2, isoform CRA_a	ANGPTL2	717	761.2	695.5	608.2	603.4	599.5	1.20020981723814	0.0231039503078261	0.263286635690999	up	--	--	--	--	--	--	--	--
A0A0C4DFL7	Lanosterol 14-alpha demethylase	CYP51A1	1334.6	1348.8	1287.9	1694.4	1728.4	1655.6	0.781998267170762	0.000211085658161765	-0.354762684217801	down	4	Molecular Function:monooxygenase activity (GO:0004497),Molecular Function:iron ion binding (GO:0005506),Molecular Function:heme binding (GO:0020037),Biological Process:oxidation-reduction process (GO:0055114)	sterol 14-demethylase	1.14.13.70	ko00100 Steroid biosynthesis ko01100 Metabolic pathways	Cytochrome P450	QV	Secondary metabolites biosynthesis, transport and catabolism ; Defense mechanisms ;
P30626	Sorcin	SRI	1162.8	1103.1	1197	952.2	932.9	952.8	1.22023327108073	0.0131687756812945	0.287156973084344	up	1	Molecular Function:calcium ion binding (GO:0005509)	--	--	--	--	--	--
P41223	Protein BUD31 homolog	BUD31	652.9	680.5	621.2	859.4	877.6	818.3	0.764919970257895	0.00122668669283652	-0.386619281136674	down	1	Cellular Component:nucleus (GO:0005634)	bud site selection protein 31	--	ko03040 Spliceosome	--	--	--
P84090	Enhancer of rudimentary homolog	ERH	564.6	639.3	599.7	731.7	772	769.7	0.793349168646081	0.00636755692996387	-0.333972130592344	down	3	Biological Process:pyrimidine nucleotide biosynthetic process (GO:0006221),Biological Process:cell cycle (GO:0007049),Biological Process:positive regulation of Notch signaling pathway (GO:0045747)	--	--	--	--	--	--
Q13595	Transformer-2 protein homolog alpha	TRA2A	930.4	1013.5	966.8	1141.9	1188.2	1194.7	0.825777349069451	0.00335762534001846	-0.276175248707193	down	1	Molecular Function:nucleic acid binding (GO:0003676)	transformer-2 protein	--	ko03040 Spliceosome	RNA recognition motif (RRM) domain	J	Translation, ribosomal structure and biogenesis ;
Q12788	Transducin beta-like protein 3	TBL3	668.2	719	691.6	854.9	856.9	859.4	0.80849408836341	0.00753583431771636	-0.306690870007191	down	3	Molecular Function:protein binding (GO:0005515),Biological Process:rRNA processing (GO:0006364),Cellular Component:small-subunit processome (GO:0032040)	U3 small nucleolar RNA-associated protein 13	--	ko03008 Ribosome biogenesis in eukaryotes	Predicted NTPase, NACHT family domain	T	Signal transduction mechanisms ;
Q02241	Kinesin-like protein KIF23	KIF23	603.2	611.5	610.2	739.2	720.6	749	0.826195219123506	0.00217056111746543	-0.275445382994909	down	7	Biological Process:cytokinesis (GO:0000910),Biological Process:actomyosin contractile ring assembly (GO:0000915),Molecular Function:microtubule motor activity (GO:0003777),Molecular Function:ATP binding (GO:0005524),Biological Process:microtubule-based movement (GO:0007018),Molecular Function:microtubule binding (GO:0008017),Biological Process:plus-end-directed vesicle transport along microtubule…	kinesin family member 23	--	ko05206 MicroRNAs in cancer	--	--	--
Q9Y6E3	HSPC027		1418.1	1267.4	1315.3	1101.5	1073.7	1089.3	1.22554755705315	0.0280271946963244	0.293426468695585	up	1	Molecular Function:protein binding (GO:0005515)	26S proteasome regulatory subunit N9	--	ko03050 Proteasome ko05169 Epstein-Barr virus infection	--	--	--
Q8NCK5	cDNA FLJ90195 fis, clone MAMMA1001310		501.9	552.3	540.4	644.9	719.3	692.6	0.775281991443018	0.00614948610348448	-0.36720694106794	down	1	Molecular Function:protein binding (GO:0005515)	ribosome assembly protein RRB1	--	--	Predicted ATPase	R	General function prediction only ;
M0R2S1	Ubiquitin-60S ribosomal protein L40 (Fragment)	UBA52	365.9	364.6	357.4	415.9	464.1	457.2	0.813565659587197	0.0281890930713613	-0.297669310220995	down	4	Molecular Function:structural constituent of ribosome (GO:0003735),Molecular Function:protein binding (GO:0005515),Cellular Component:ribosome (GO:0005840),Biological Process:translation (GO:0006412)	large subunit ribosomal protein L40e	--	ko03010 Ribosome	Ubiquitin	O	Posttranslational modification, protein turnover, chaperones ;
Q14444	Caprin-1	CAPRIN1	921.2	897.7	884	1136.5	1131.9	1130.4	0.795251265152407	0.00171335660872977	-0.330517332960485	down	--	--	caprin-1	--	--	--	--	--
Q9Y2W1	Thyroid hormone receptor-associated protein 3	THRAP3	1163.4	1098.1	1171.6	1428.3	1403.2	1427	0.806175883527063	0.00347234230120307	-0.310833468776403	down	1	Biological Process:RNA splicing (GO:0008380)	thyroid hormone receptor-associated protein 3	--	--	--	--	--
Q53H87	Formyltetrahydrofolate dehydrogenase isoform a variant (Fragment)		637.8	646	634.1	544.1	518.4	517	1.21424501424501	0.00236448476693513	0.28005956259078	up	4	Biological Process:metabolic process (GO:0008152),Biological Process:biosynthetic process (GO:0009058),Molecular Function:oxidoreductase activity (GO:0016491),Biological Process:oxidation-reduction process (GO:0055114)	formyltetrahydrofolate dehydrogenase	1.5.1.6	ko00670 One carbon pool by folate	Acyl-CoA reductase or other NAD-dependent aldehyde dehydrogenase	C	Energy production and conversion ;
Q9NQT8	Kinesin-like protein KIF13B	KIF13B	369.8	329.9	361.1	269	274.5	285	1.28038624019312	0.0141800733378217	0.356579078003774	up	6	Molecular Function:microtubule motor activity (GO:0003777),Molecular Function:protein binding (GO:0005515),Molecular Function:ATP binding (GO:0005524),Biological Process:microtubule-based movement (GO:0007018),Molecular Function:microtubule binding (GO:0008017),Biological Process:plus-end-directed vesicle transport along microtubule (GO:0072383)	kinesin family member 13	--	--	--	--	--
Q86U28	Iron-sulfur cluster assembly 2 homolog, mitochondrial	ISCA2	606.7	619.9	581.8	504.5	513.7	477.4	1.2091468307034	0.00261357373924785	0.273989446460811	up	--	--	iron-sulfur cluster assembly 2	--	--	Fe-S cluster assembly iron-binding protein IscA	O	Posttranslational modification, protein turnover, chaperones ;
Q6ZMU0	Delta-aminolevulinic acid dehydratase		650.8	596	642.6	535.5	500.3	533.7	1.2038228735266	0.00940541778671578	0.267623134387088	up	3	Molecular Function:porphobilinogen synthase activity (GO:0004655),Biological Process:tetrapyrrole biosynthetic process (GO:0033014),Molecular Function:metal ion binding (GO:0046872)	porphobilinogen synthase	4.2.1.24	ko00860 Porphyrin and chlorophyll metabolism ko01100 Metabolic pathways	Delta-aminolevulinic acid dehydratase, porphobilinogen synthase	H	Coenzyme transport and metabolism ;
B3KTL8	cDNA FLJ38476 fis, clone FEBRA2022504, highly similar to YTH domain protein 1		318.6	301.9	295.5	347.5	364.9	391.8	0.829559862343778	0.0223740403943185	-0.269582002807633	down	1	Molecular Function:RNA binding (GO:0003723)	YTH domain-containing family protein	--	--	--	--	--
Q8NBZ7	UDP-glucuronic acid decarboxylase 1	UXS1	376.6	381.8	375.9	497	489.6	474.3	0.77643918132658	0.00213957861181452	-0.365055172509049	down	1	Molecular Function:UDP-glucuronate decarboxylase activity (GO:0048040)	UDP-glucuronate decarboxylase	4.1.1.35	ko00520 Amino sugar and nucleotide sugar metabolism ko01100 Metabolic pathways	Nucleoside-diphosphate-sugar epimerase	M	Cell wall/membrane/envelope biogenesis ;
Q53ZR1	Bumetanide-sensitive Na-K-Cl cotransporter	SLC12A2	493.2	490.3	516.4	639.1	638	638.2	0.783114916723229	0.00349362415469985	-0.352704066270322	down	5	Molecular Function:transporter activity (GO:0005215),Biological Process:transport (GO:0006810),Biological Process:ion transport (GO:0006811),Cellular Component:membrane (GO:0016020),Biological Process:transmembrane transport (GO:0055085)	solute carrier family 12 (sodium/potassium/chloride transporter), member 2	--	ko04970 Salivary secretion ko04972 Pancreatic secretion ko05110 Vibrio cholerae infection	Amino acid transporter	E	Amino acid transport and metabolism ;
K7EM18	Eukaryotic translation initiation factor 1	EIF1	248.8	232.4	234.9	364.1	330.6	327.2	0.700753498385361	0.00583324948109963	-0.513021053217017	down	2	Molecular Function:translation initiation factor activity (GO:0003743),Biological Process:translational initiation (GO:0006413)	translation initiation factor 1	--	ko03013 RNA transport	Translation initiation factor 1 (eIF-1/SUI1)	J	Translation, ribosomal structure and biogenesis ;
O75366	Advillin	AVIL	838	733	851.3	621.5	635.4	643.1	1.27489473684211	0.0399127194243572	0.350378134217413	up	3	Molecular Function:actin binding (GO:0003779),Biological Process:cytoskeleton organization (GO:0007010),Biological Process:regulation of neuron projection development (GO:0010975)	advillin	--	--	--	--	--
Q99622	Protein C10	C12orf57	273.3	241.1	255.4	217.9	193.8	219.3	1.21996830427892	0.0211067504210279	0.286843665940927	up	--	--	--	--	--	--	--	--
Q9H501	ESF1 homolog	ESF1	475.6	475	506.1	559.4	606	584.8	0.832304879442349	0.00548256108725391	-0.264815999826395	down	1	Cellular Component:nucleus (GO:0005634)	--	--	--	--	--	--
O95478	Ribosome biogenesis protein NSA2 homolog	NSA2	571.5	575.3	550.1	684.4	694.3	729.9	0.804751968130513	0.00263848183653781	-0.313383894872935	down	--	--	ribosome biogenesis protein NSA2	--	--	Ribosomal protein S8E	J	Translation, ribosomal structure and biogenesis ;
P05204	Non-histone chromosomal protein HMG-17	HMGN2	958.5	869.7	840	1031.7	1126.8	1157	0.804765495400392	0.0142677298453614	-0.313359644467936	down	3	Cellular Component:chromatin (GO:0000785),Cellular Component:nucleus (GO:0005634),Molecular Function:nucleosomal DNA binding (GO:0031492)	high-mobility group nucleosome-binding domain-containing protein 2	--	--	--	--	--
P20618	Proteasome subunit beta type-1	PSMB1	627.4	569.3	558.4	499.3	442.2	501.5	1.21628551628552	0.0231429192726112	0.28248193320443	up	3	Molecular Function:threonine-type endopeptidase activity (GO:0004298),Cellular Component:proteasome core complex (GO:0005839),Biological Process:proteolysis involved in cellular protein catabolic process (GO:0051603)	20S proteasome subunit beta 6	3.4.25.1	ko03050 Proteasome	20S proteasome, alpha and beta subunits	O	Posttranslational modification, protein turnover, chaperones ;
Q9Y5A9	YTH domain-containing family protein 2	YTHDF2	248	244.7	239.6	386.4	411.7	386.7	0.618079000675219	0.00161472714004321	-0.694136844786537	down	1	Molecular Function:RNA binding (GO:0003723)	YTH domain-containing family protein	--	--	--	--	--
B3KRI8	cDNA FLJ34373 fis, clone FEBRA2017333, highly similar to Dual specificity protein kinase CLK3		714.5	729.3	743.7	911.9	934.7	924.1	0.78951167574981	8.10399590016615e-05	-0.340967493245427	down	3	Molecular Function:protein kinase activity (GO:0004672),Molecular Function:ATP binding (GO:0005524),Biological Process:protein phosphorylation (GO:0006468)	CDC-like kinase	2.7.12.1	--	Serine/threonine protein kinase	T	Signal transduction mechanisms ;
H0Y8P4	U3 small nucleolar RNA-associated protein 15 homolog (Fragment)	UTP15	930.5	954.3	915.9	1169.2	1188.1	1143.1	0.800108559021826	0.000196455287411226	-0.321732336216128	down	3	Molecular Function:protein binding (GO:0005515),Cellular Component:nucleolus (GO:0005730),Biological Process:rRNA processing (GO:0006364)	U3 small nucleolar RNA-associated protein 15	--	ko03008 Ribosome biogenesis in eukaryotes	WD40 repeat	R	General function prediction only ;
Q96KP4	Cytosolic non-specific dipeptidase	CNDP2	286.6	288.4	283.3	228.2	234	239.5	1.22317229585293	0.00100426867709926	0.290627635970756	up	2	Biological Process:metabolic process (GO:0008152),Molecular Function:hydrolase activity (GO:0016787)	cytosolic nonspecific dipeptidase	3.4.13.18	ko00330 Arginine and proline metabolism ko00340 Histidine metabolism ko00410 beta-Alanine metabolism ko01100 Metabolic pathways	Acetylornithine deacetylase/Succinyl-diaminopimelate desuccinylase or related deacylase	E	Amino acid transport and metabolism ;
Q9NYF8	Bcl-2-associated transcription factor 1	BCLAF1	454.4	458.5	462	574	556	617	0.7870062965083	0.0193921090833221	-0.345552916708653	down	3	Cellular Component:nucleus (GO:0005634),Biological Process:apoptotic process (GO:0006915),Biological Process:positive regulation of response to DNA damage stimulus (GO:2001022)	bcl2 associated transcription factor 1	--	--	--	--	--
B4DPP6	cDNA FLJ54371, highly similar to Serum albumin		924	958.5	905.4	692.4	670.4	616.9	1.40824367328383	0.00102967499696271	0.493896990098643	up	2	Cellular Component:extracellular space (GO:0005615),Biological Process:transport (GO:0006810)	serum albumin	--	ko04918 Thyroid hormone synthesis	--	--	--
Q9Y4C8	Probable RNA-binding protein 19	RBM19	578.2	591.8	614	728.7	746.5	710.2	0.816326530612245	0.000826829523519303	-0.292781749227846	down	1	Molecular Function:nucleic acid binding (GO:0003676)	multiple RNA-binding domain-containing protein 1	--	--	RNA recognition motif (RRM) domain	J	Translation, ribosomal structure and biogenesis ;
Q9NU22	Midasin	MDN1	397.7	395.2	416.2	506.4	520.4	486.4	0.79903515728258	0.00183902130597813	-0.323669112233042	down	2	Molecular Function:ATP binding (GO:0005524),Molecular Function:ATPase activity (GO:0016887)	midasin	--	ko03008 Ribosome biogenesis in eukaryotes	Midasin, AAA ATPase with vWA domain, involved in ribosome maturation	J	Translation, ribosomal structure and biogenesis ;
D3DV26	S100 calcium binding protein A10 (Annexin II ligand, calpactin I, light polypeptide (P11)), isoform CRA_b (Fragment)	S100A10	1374	1396	1378.5	1764	1778.6	1725.8	0.787430719003872	0.000405878088143493	-0.344775099319449	down	--	--	calpactin-1 light chain	--	--	--	--	--
B2R9S4	cDNA, FLJ94534, highly similar to Homo sapiens capping protein (actin filament), gelsolin-like(CAPG), mRNA		686.4	650.5	693.6	565.7	556.1	565.1	1.20368723694351	0.0101903115215519	0.267460574549727	up	2	Molecular Function:actin binding (GO:0003779),Biological Process:barbed-end actin filament capping (GO:0051016)	capping protein (actin filament), gelsolin-like	--	--	--	--	--
Q9H0B6	Kinesin light chain 2	KLC2	181.2	170.2	183.5	141.8	126.4	145.1	1.29421727558674	0.00622763982743655	0.372079839971611	up	3	Molecular Function:microtubule motor activity (GO:0003777),Molecular Function:protein binding (GO:0005515),Cellular Component:kinesin complex (GO:0005871)	kinesin light chain	--	ko05132 Salmonella infection	Tfp pilus assembly protein PilF	NW	Cell motility ; Extracellular structures ;
O15075	Serine/threonine-protein kinase DCLK1	DCLK1	441.8	439.7	453.9	597.9	614.6	586.2	0.742425084783455	0.000427578879289399	-0.429682638353312	down	4	Molecular Function:protein kinase activity (GO:0004672),Molecular Function:ATP binding (GO:0005524),Biological Process:protein phosphorylation (GO:0006468),Biological Process:intracellular signal transduction (GO:0035556)	doublecortin-like kinase 1/2	2.7.11.1	--	DNA-binding beta-propeller fold protein YncE	R	General function prediction only ;
A3F769	NF-kappaB repressing factor	NRF	716.2	793.7	750.6	916.8	913.7	943.8	0.814800129762463	0.00824775180925184	-0.295481884824545	down	1	Molecular Function:nucleic acid binding (GO:0003676)	--	--	--	--	--	--
A8K6Q8	cDNA FLJ75881, highly similar to Homo sapiens transferrin receptor (p90, CD71) (TFRC), mRNA		362.2	350.9	322.6	518	544.1	489.8	0.667375475223919	0.0012966878700078	-0.583429423684674	down	5	Molecular Function:transferrin receptor activity (GO:0004998),Cellular Component:plasma membrane (GO:0005886),Biological Process:cellular iron ion homeostasis (GO:0006879),Biological Process:receptor-mediated endocytosis (GO:0006898),Biological Process:transferrin transport (GO:0033572)	transferrin receptor	--	ko04066 HIF-1 signaling pathway ko04144 Endocytosis ko04145 Phagosome ko04216 Ferroptosis ko04640 Hematopoietic cell lineage	Zn-dependent amino- or carboxypeptidase, M28 family	O	Posttranslational modification, protein turnover, chaperones ;
B2RDZ9	cDNA, FLJ96850		430.5	434	417	504.2	506.8	568.6	0.811281337047354	0.0356694459769948	-0.301725794281409	down	--	--	exosome complex component RRP42	--	ko03018 RNA degradation	Exosome complex RNA-binding protein Rrp42, RNase PH superfamily	J	Translation, ribosomal structure and biogenesis ;
Q8IY37	Probable ATP-dependent RNA helicase DHX37	DHX37	561.2	565.4	566	691.7	680.8	690.3	0.820535194880745	0.000117999465737008	-0.28536287889249	down	3	Molecular Function:nucleic acid binding (GO:0003676),Molecular Function:helicase activity (GO:0004386),Molecular Function:ATP binding (GO:0005524)	ATP-dependent RNA helicase DHX37/DHR1	3.6.4.13	--	HrpA-like RNA helicase	J	Translation, ribosomal structure and biogenesis ;
O00566	U3 small nucleolar ribonucleoprotein protein MPP10	MPHOSPH10	949.1	998.1	923.1	1231.7	1214.8	1179.2	0.791654025429572	0.00119401688860435	-0.337058024240529	down	4	Cellular Component:nucleus (GO:0005634),Cellular Component:small nucleolar ribonucleoprotein complex (GO:0005732),Biological Process:rRNA processing (GO:0006364),Cellular Component:Mpp10 complex (GO:0034457)	U3 small nucleolar RNA-associated protein MPP10	--	ko03008 Ribosome biogenesis in eukaryotes	--	--	--
Q05086	Ubiquitin-protein ligase E3A	UBE3A	447.6	433.1	480.8	368.3	359	406.5	1.20082907038278	0.020047421010602	0.264030808111732	up	1	Molecular Function:ubiquitin-protein transferase activity (GO:0004842)	ubiquitin-protein ligase E3 A	2.3.2.26	ko04120 Ubiquitin mediated proteolysis ko05165 Human papillomavirus infection ko05203 Viral carcinogenesis	--	--	--
A0A024R7E0	BTB (POZ) domain containing 14B, isoform CRA_a	BTBD14B	323	312.4	293.3	409	412.5	388.2	0.767711002727949	0.0013501781915025	-0.381364770134817	down	1	Molecular Function:protein binding (GO:0005515)	BTB/POZ domain-containing protein 14	--	--	--	--	--
O00408	cGMP-dependent 3,5-cyclic phosphodiesterase	PDE2A	378	389.6	396.1	616.5	586.4	595.5	0.647075177935943	0.000151027727995136	-0.627994758968359	down	4	Molecular Function:3',5'-cyclic-nucleotide phosphodiesterase activity (GO:0004114),Molecular Function:protein binding (GO:0005515),Biological Process:signal transduction (GO:0007165),Molecular Function:phosphoric diester hydrolase activity (GO:0008081)	cGMP-dependent 3',5'-cyclic phosphodiesterase	3.1.4.17	ko00230 Purine metabolism ko04022 cGMP-PKG signaling pathway ko04740 Olfactory transduction ko04925 Aldosterone synthesis and secretion ko05032 Morphine addiction	Signal transduction protein containing GAF and PtsI domains	T	Signal transduction mechanisms ;
Q9NVX2	Notchless protein homolog 1	NLE1	357.2	347.5	373.6	459.3	474.3	456.1	0.775922861049147	0.000609380177240599	-0.366014861951197	down	1	Molecular Function:protein binding (GO:0005515)	ribosome assembly protein 4	--	--	WD40 repeat	R	General function prediction only ;
P20674	Cytochrome c oxidase subunit 5A, mitochondrial	COX5A	1027.4	1084.2	1025.8	1567.9	1515.5	1566.6	0.674709677419355	4.41638138970326e-05	-0.567661240202121	down	2	Molecular Function:cytochrome-c oxidase activity (GO:0004129),Cellular Component:mitochondrial inner membrane (GO:0005743)	cytochrome c oxidase subunit 5a	--	ko00190 Oxidative phosphorylation ko01100 Metabolic pathways ko04260 Cardiac muscle contraction ko04932 Non-alcoholic fatty liver disease (NAFLD) ko05010 Alzheimer's disease ko05012 Parkinson's disease ko05016 Huntington's disease	--	--	--
A6PVN5	Serine/threonine-protein phosphatase 2A activator	PTPA	533.1	575	625.9	446.5	444.2	503.3	1.24390243902439	0.0309112243589887	0.314873337353412	up	1	Molecular Function:phosphatase activator activity (GO:0019211)	serine/threonine-protein phosphatase 2A activator	--	ko04931 Insulin resistance	--	--	--
Q53YD8	ADP-ribosylation factor-like 2	hCG_23373	380.3	374.2	390.4	311.2	314.5	321.9	1.20821021528071	0.000657736332803763	0.272871489562063	up	3	Molecular Function:GTP binding (GO:0005525),Cellular Component:intracellular (GO:0005622),Biological Process:small GTPase mediated signal transduction (GO:0007264)	ADP-ribosylation factor-like protein 2	--	--	GTPase SAR1 family domain	R	General function prediction only ;
O95865	N(G),N(G)-dimethylarginine dimethylaminohydrolase 2	DDAH2	574.8	569	623	442.4	446.4	457.2	1.31263001485884	0.0106841392535717	0.392460327542474	up	4	Biological Process:citrulline metabolic process (GO:0000052),Biological Process:arginine catabolic process (GO:0006527),Molecular Function:dimethylargininase activity (GO:0016403),Biological Process:positive regulation of nitric oxide biosynthetic process (GO:0045429)	dimethylargininase	3.5.3.18	--	N-Dimethylarginine dimethylaminohydrolase	E	Amino acid transport and metabolism ;
A8K905	Nucleolar complex protein 3 homolog		770.1	756	778.3	918.9	959.7	909.4	0.826542324246772	0.00368583866875378	-0.274839398276556	down	--	--	nucleolar complex protein 3	--	--	--	--	--
A0A024R6U3	HCG2025883, isoform CRA_c	hCG_2025883	500.8	476.1	491	419.4	410	377.8	1.21595427435388	0.00789230059735492	0.282088977627514	up	--	--	ubiquinone biosynthesis protein COQ9	--	--	Ubiquinone biosynthesis protein COQ9	H	Coenzyme transport and metabolism ;
P82094	TATA element modulatory factor	TMF1	464.5	450.6	470.1	554.4	569.5	584.3	0.810912071186044	0.000952545429148265	-0.302382606266193	down	--	--	TATA element modulatory factor	--	--	--	--	--
B3KUJ0	cDNA FLJ39996 fis, clone STOMA2002166, highly similar to Splicing factor 3B subunit 4		257.9	268	261.3	320.8	345.6	332.3	0.788224692099729	0.00443197717929136	-0.34332115052218	down	1	Molecular Function:nucleic acid binding (GO:0003676)	splicing factor 3B subunit 4	--	ko03040 Spliceosome	RNA recognition motif (RRM) domain	J	Translation, ribosomal structure and biogenesis ;
A0A0B4J1V9	Helicase, lymphoid-specific, isoform CRA_b	HELLS	515.4	507.1	521.1	738.6	745.9	733.1	0.696067821067821	2.34589282196235e-06	-0.52270021359596	down	1	Molecular Function:ATP binding (GO:0005524)	ATP-dependent DNA helicase	--	--	Superfamily II DNA or RNA helicase, SNF2 family	KL	Transcription ; Replication, recombination and repair ;
B4E0T2	cDNA FLJ56404, highly similar to Peroxisomal targeting signal 1 receptor	PEX5	290.9	292.3	300.9	388.4	345.8	364.7	0.804531804531805	0.0227835718769322	-0.313778640584559	down	1	Molecular Function:protein binding (GO:0005515)	peroxin-5	--	ko04146 Peroxisome	Uncharacterized conserved protein, contains CHAT domain	S	Function unknown ;
A0A0B4J2E5	Uncharacterized protein	LOC102724159	548.6	565.9	559.1	683.8	675.4	658.8	0.829335976214073	0.000422571535683682	-0.269971417746778	down	1	Molecular Function:protein binding (GO:0005515)	--	--	--	WD40 repeat	R	General function prediction only ;
J3KR35	Coiled-coil domain containing 12, isoform CRA_a	CCDC12	412.2	441.2	439.1	545.7	541.8	523.4	0.802346514370848	0.00116406473759196	-0.317702657959944	down	--	--	coiled-coil domain-containing protein 12	--	ko03040 Spliceosome	--	--	--
P62633	Cellular nucleic acid-binding protein	CNBP	238.7	227.1	244.6	298.2	297.1	294.8	0.798112571621166	0.00577592267993327	-0.325335845851317	down	2	Molecular Function:nucleic acid binding (GO:0003676),Molecular Function:zinc ion binding (GO:0008270)	cellular nucleic acid-binding protein	--	--	--	--	--
B2RAW0	cDNA, FLJ95154, highly similar to Homo sapiens disabled homolog 2, mitogen-responsive phosphoprotein (Drosophila) (DAB2), mRNA		371.9	358.8	369	289.6	283.9	276.6	1.29361251617457	0.000111192534805114	0.3714055425943	up	1	Molecular Function:protein binding (GO:0005515)	disabled homolog 2	--	ko04144 Endocytosis	--	--	--
Q01970	1-phosphatidylinositol 4,5-bisphosphate phosphodiesterase beta-3	PLCB3	524.4	513.2	492	423.7	428.6	415.9	1.20611890868948	0.00574570765036157	0.270372146475171	up	10	Molecular Function:phosphatidylinositol phospholipase C activity (GO:0004435),Molecular Function:phospholipase C activity (GO:0004629),Molecular Function:signal transducer activity (GO:0004871),Molecular Function:calcium ion binding (GO:0005509),Molecular Function:protein binding (GO:0005515),Biological Process:lipid metabolic process (GO:0006629),Biological Process:signal transduction (GO:000716…	phosphatidylinositol phospholipase C, beta	3.1.4.11	ko00562 Inositol phosphate metabolism ko01100 Metabolic pathways ko04015 Rap1 signaling pathway ko04020 Calcium signaling pathway ko04022 cGMP-PKG signaling pathway ko04062 Chemokine signaling pathway ko04070 Phosphatidylinositol signaling system ko04071 Sphingolipid signaling pathway ko04072 Phospholipase D signaling pathway ko04261 Adrenergic signaling in cardiomyocytes ko04270 Vascular smooth …	--	--	--
O43818	U3 small nucleolar RNA-interacting protein 2	RRP9	957.9	995.3	931.3	1170.6	1164.1	1129.2	0.832731891798262	0.00169546512491264	-0.264076017824291	down	1	Molecular Function:protein binding (GO:0005515)	ribosomal RNA-processing protein 9	--	--	Uncharacterized protein, contains caspase domain	R	General function prediction only ;
B2RBA0	cDNA, FLJ95388, highly similar to Homo sapiens step II splicing factor SLU7 (SLU7), mRNA		257.2	273.8	245.7	313.4	311	308.5	0.832565119519777	0.0210660004181719	-0.264364977137011	down	--	--	pre-mRNA-processing factor SLU7	--	ko03040 Spliceosome	--	--	--
P51797	Chloride transport protein 6	CLCN6	187	188.9	196.2	248	246.4	236.4	0.782840722495895	0.000451930205150522	-0.353209289593576	down	4	Molecular Function:voltage-gated chloride channel activity (GO:0005247),Biological Process:chloride transport (GO:0006821),Cellular Component:membrane (GO:0016020),Biological Process:transmembrane transport (GO:0055085)	chloride channel 6	--	--	Nucleotide-binding universal stress protein, UspA family	T	Signal transduction mechanisms ;
Q96CN7	Isochorismatase domain-containing protein 1	ISOC1	503.7	469.5	503.9	381.6	369.5	364.4	1.32415956969969	0.00330682048595019	0.405076986603547	up	2	Molecular Function:catalytic activity (GO:0003824),Biological Process:metabolic process (GO:0008152)	--	--	--	Nicotinamidase-related amidase	HR	Coenzyme transport and metabolism ; General function prediction only ;
Q8IWA0	WD repeat-containing protein 75	WDR75	519.9	529.9	463.8	618.6	601.2	618.8	0.82323507016208	0.0268640442566248	-0.280623651927584	down	1	Molecular Function:protein binding (GO:0005515)	NET1-associated nuclear protein 1 (U3 small nucleolar RNA-associated protein 17)	--	ko03008 Ribosome biogenesis in eukaryotes	WD40 repeat	R	General function prediction only ;
B2R5I8	cDNA, FLJ92490, highly similar to Homo sapiens RAB32, member RAS oncogene family (RAB32), mRNA		504.5	499.6	478.1	589.1	611.9	582.3	0.83115572253687	0.00119411855830425	-0.26680929408356	down	2	Molecular Function:GTP binding (GO:0005525),Biological Process:small GTPase mediated signal transduction (GO:0007264)	Ras-related protein Rab-32	--	--	GTPase SAR1 family domain	R	General function prediction only ;
Q96G03	Phosphoglucomutase-2	PGM2	751.1	760.2	818.2	620.3	621.2	629.1	1.24532235646317	0.016979401939022	0.316519237774534	up	2	Biological Process:carbohydrate metabolic process (GO:0005975),Biological Process:organic substance metabolic process (GO:0071704)	--	--	ko00010 Glycolysis / Gluconeogenesis ko00030 Pentose phosphate pathway ko00052 Galactose metabolism ko00230 Purine metabolism ko00500 Starch and sucrose metabolism ko00520 Amino sugar and nucleotide sugar metabolism ko01100 Metabolic pathways	Phosphomannomutase	G	Carbohydrate transport and metabolism ;
A0A0S2Z3G3	Solute carrier family 25 (Mitochondrial carrier dicarboxylate transporter), member 10, isoform CRA_a (Fragment)	SLC25A10	598.9	569.8	553.6	458	460.3	448	1.26055771060528	0.00821651517984267	0.334062168889156	up	--	--	solute carrier family 25 (mitochondrial dicarboxylate transporter), member 10	--	ko04964 Proximal tubule bicarbonate reclamation	--	--	--
A0A024R8N6	Thymidine kinase	TK1	243.7	210.4	241.6	289.6	311	298.9	0.77342968315731	0.0101885629230334	-0.370657960771685	down	2	Molecular Function:thymidine kinase activity (GO:0004797),Molecular Function:ATP binding (GO:0005524)	thymidine kinase	2.7.1.21	ko00240 Pyrimidine metabolism ko00983 Drug metabolism - other enzymes ko01100 Metabolic pathways	Thymidine kinase	F	Nucleotide transport and metabolism ;
A8K6N3	cDNA FLJ76886, highly similar to Homo sapiens loss of heterozygosity, 11, chromosomal region 2, gene A (LOH11CR2A), transcript variant 1, mRNA		510.1	496.3	502.6	401.4	393	392	1.27191503708699	4.95679270266955e-05	0.347002302959415	up	--	--	--	--	--	Secreted protein containing bacterial Ig-like domain and vWFA domain	R	General function prediction only ;
B4DTK7	cDNA FLJ61387, highly similar to Homo sapiens conserved nuclear protein NHN1 (NHN1), mRNA		511.1	509.9	507.3	612.7	602.3	642.2	0.822905449063106	0.0111397525106376	-0.281201418801875	down	--	--	nuclear protein NHN1	--	--	--	--	--
B2R6E2	cDNA, FLJ92910, highly similar to Homo sapiens programmed cell death 4 (neoplastic transformation inhibitor) (PDCD4), transcript variant 1, mRNA		428.4	383.8	403.3	297.7	302	292	1.36312661208927	0.0110041233559645	0.44691957105718	up	--	--	programmed cell death protein 4	--	ko05205 Proteoglycans in cancer ko05206 MicroRNAs in cancer	--	--	--
Q9NV79	Protein-L-isoaspartate O-methyltransferase domain-containing protein 2	PCMTD2	576.6	551.8	540.6	425.7	447.7	461.2	1.25056196613217	0.00168561950923179	0.322576545736944	up	2	Molecular Function:protein-L-isoaspartate (D-aspartate) O-methyltransferase activity (GO:0004719),Biological Process:cellular protein modification process (GO:0006464)	--	--	--	Protein-L-isoaspartate O-methyltransferase	O	Posttranslational modification, protein turnover, chaperones ;
P17174	Aspartate aminotransferase, cytoplasmic	GOT1	537.1	466.3	528.9	389.5	390.9	391	1.30809288031415	0.0327992774701666	0.387464982129033	up	4	Biological Process:cellular amino acid metabolic process (GO:0006520),Molecular Function:transaminase activity (GO:0008483),Biological Process:biosynthetic process (GO:0009058),Molecular Function:pyridoxal phosphate binding (GO:0030170)	aspartate aminotransferase, cytoplasmic	2.6.1.1	ko00220 Arginine biosynthesis ko00250 Alanine, aspartate and glutamate metabolism ko00270 Cysteine and methionine metabolism ko00330 Arginine and proline metabolism ko00350 Tyrosine metabolism ko00360 Phenylalanine metabolism ko00400 Phenylalanine, tyrosine and tryptophan biosynthesis ko01100 Metabolic pathways ko01200 Carbon metabolism ko01210 2-Oxocarboxylic acid metabolism ko01230 Biosynthesis…	Aspartate/tyrosine/aromatic aminotransferase	E	Amino acid transport and metabolism ;
A0A024R0R4	SUMO-1 activating enzyme subunit 1, isoform CRA_b	SAE1	503.2	465.6	504.6	392.6	409.6	399.2	1.22640253038122	0.0109588753626746	0.294432578760237	up	2	Biological Process:cellular protein modification process (GO:0006464),Molecular Function:small protein activating enzyme activity (GO:0008641)	ubiquitin-like 1-activating enzyme E1 A	6.2.1.45	ko04120 Ubiquitin mediated proteolysis	Molybdopterin or thiamine biosynthesis adenylyltransferase	H	Coenzyme transport and metabolism ;
Q8IXT5	RNA-binding protein 12B	RBM12B	192.1	207.7	202.9	236.4	241	247.9	0.830966496622087	0.002824961250712	-0.267137784115036	down	1	Molecular Function:nucleic acid binding (GO:0003676)	--	--	--	LysM repeat	M	Cell wall/membrane/envelope biogenesis ;
A0A2X0U4T9	RACGAP1 (Fragment)	RACGAP1	532.9	475.1	509.6	615.5	629.8	583.5	0.829833770778653	0.00962052235364701	-0.269105724803003	down	2	Biological Process:signal transduction (GO:0007165),Biological Process:intracellular signal transduction (GO:0035556)	Rac GTPase-activating protein 1	--	--	--	--	--
Q8TDQ7	Glucosamine-6-phosphate isomerase 2	GNPDA2	41.7	39.6	42.2	35.8	33	33	1.21316306483301	0.00447003748828167	0.278773480396345	up	3	Molecular Function:glucosamine-6-phosphate deaminase activity (GO:0004342),Biological Process:carbohydrate metabolic process (GO:0005975),Biological Process:N-acetylglucosamine metabolic process (GO:0006044)	glucosamine-6-phosphate deaminase	3.5.99.6	ko00520 Amino sugar and nucleotide sugar metabolism ko01100 Metabolic pathways	6-phosphogluconolactonase/Glucosamine-6-phosphate isomerase/deaminase	G	Carbohydrate transport and metabolism ;
Q7Z6L1	Tectonin beta-propeller repeat-containing protein 1	TECPR1	400	352.5	392.7	294.3	302.3	285.3	1.29855992742941	0.0188512659190423	0.37691259469421	up	1	Cellular Component:integral component of membrane (GO:0016021)	tectonin beta-propeller repeat-containing protein 1	--	--	--	--	--
Q9H7L9	Sin3 histone deacetylase corepressor complex component SDS3	SUDS3	339.4	346.3	328.2	419.3	414.1	416.8	0.81099024156135	0.00255039393505159	-0.302243539921692	down	--	--	Sin3 histone deacetylase corepressor complex component SDS3	--	--	--	--	--
D6RBW1	Eukaryotic translation initiation factor 4E	EIF4E	823.1	713.5	735.2	623	603.6	613.9	1.23433849497419	0.0468413848474518	0.303738081727706	up	4	Molecular Function:RNA binding (GO:0003723),Molecular Function:translation initiation factor activity (GO:0003743),Cellular Component:cytoplasm (GO:0005737),Biological Process:translational initiation (GO:0006413)	translation initiation factor 4E	--	ko01521 EGFR tyrosine kinase inhibitor resistance ko03013 RNA transport ko04066 HIF-1 signaling pathway ko04150 mTOR signaling pathway ko04151 PI3K-Akt signaling pathway ko04211 Longevity regulating pathway ko04910 Insulin signaling pathway	--	--	--
A0A1B0GV02	Zinc finger E-box-binding homeobox 2	ZEB2	198.4	212.7	194.3	244.8	244.9	248.1	0.820547573868257	0.0130920497115416	-0.285341113867305	down	2	Molecular Function:DNA binding (GO:0003677),Molecular Function:metal ion binding (GO:0046872)	zinc finger homeobox protein 1/2	--	ko05206 MicroRNAs in cancer	--	--	--
O60869	Endothelial differentiation-related factor 1	EDF1	563.4	592.5	612.5	687.7	735.3	729.1	0.821709028390874	0.00348008223902376	-0.283300476664737	down	1	Molecular Function:sequence-specific DNA binding (GO:0043565)	putative transcription factor	--	--	Archaeal ribosome-binding protein aMBF1, putative translation factor, contains Zn-ribbon and HTH domains	J	Translation, ribosomal structure and biogenesis ;
Q9HC98	Serine/threonine-protein kinase Nek6	NEK6	94.5	93	82	117.6	135.5	114.9	0.732336956521739	0.0184903961550799	-0.449420493304508	down	3	Molecular Function:protein kinase activity (GO:0004672),Molecular Function:ATP binding (GO:0005524),Biological Process:protein phosphorylation (GO:0006468)	NIMA (never in mitosis gene a)-related kinase 6	2.7.11.1	--	PASTA domain, binds beta-lactams	M	Cell wall/membrane/envelope biogenesis ;
O00483	Cytochrome c oxidase subunit NDUFA4	NDUFA4	804.3	802.3	812.1	1239.1	1247.8	1185.9	0.658543890219996	0.00173894294114506	-0.602648499367423	down	--	--	NADH dehydrogenase (ubiquinone) 1 alpha subcomplex subunit 4	--	ko00190 Oxidative phosphorylation ko01100 Metabolic pathways ko04723 Retrograde endocannabinoid signaling ko04932 Non-alcoholic fatty liver disease (NAFLD) ko05010 Alzheimer's disease ko05012 Parkinson's disease ko05016 Huntington's disease	--	--	--
P52566	Rho GDP-dissociation inhibitor 2	ARHGDIB	421.7	392.1	424.8	333.3	329.2	353.3	1.21933451466824	0.00595594906365388	0.286093972100729	up	2	Molecular Function:Rho GDP-dissociation inhibitor activity (GO:0005094),Cellular Component:cytoplasm (GO:0005737)	Rho GDP-dissociation inhibitor	--	ko04722 Neurotrophin signaling pathway ko04962 Vasopressin-regulated water reabsorption	--	--	--
F8W0Q9	Periphilin-1	PPHLN1	265.6	266.3	283.3	379.7	402.8	374.1	0.704824485561127	0.000865369038733411	-0.504664050617675	down	--	--	periphilin-1	--	--	--	--	--
Q9BYW2	Histone-lysine N-methyltransferase SETD2	SETD2	142	164.1	146.7	184.2	182.5	177.7	0.831741366642175	0.0366354373874498	-0.265793108672112	down	5	Molecular Function:protein binding (GO:0005515),Cellular Component:nucleus (GO:0005634),Cellular Component:chromosome (GO:0005694),Molecular Function:histone-lysine N-methyltransferase activity (GO:0018024),Biological Process:histone lysine methylation (GO:0034968)	histone-lysine N-methyltransferase SETD2	2.1.1.43	ko00310 Lysine degradation	SET domain-containing protein (function unknown)	R	General function prediction only ;
A0A024R5C6	N-acetyltransferase 11, isoform CRA_a	NAT11	156.4	169.6	169.5	210.5	203.9	205.9	0.798807028857005	0.00439475778675367	-0.324081067497904	down	1	Molecular Function:N-acetyltransferase activity (GO:0008080)	N-alpha-acetyltransferase 40	2.3.1.257	--	--	--	--
O94888	UBX domain-containing protein 7	UBXN7	326.1	309	345.9	258.7	239.1	252.1	1.30817442325643	0.00730772556847179	0.387554912999877	up	1	Molecular Function:protein binding (GO:0005515)	--	--	--	Thiol:disulfide interchange protein	O	Posttranslational modification, protein turnover, chaperones ;
P16152	Carbonyl reductase [NADPH] 1	CBR1	396.2	389.7	399.8	316.7	313.5	317.8	1.25073839662447	0.000273550213419691	0.322780068193113	up	--	--	--	--	ko00590 Arachidonic acid metabolism ko00790 Folate biosynthesis ko00980 Metabolism of xenobiotics by cytochrome P450 ko01100 Metabolic pathways ko05204 Chemical carcinogenesis	NAD(P)-dependent dehydrogenase, short-chain alcohol dehydrogenase family	IQR	Lipid transport and metabolism ; Secondary metabolites biosynthesis, transport and catabolism ; General function prediction only ;
Q9NVK5	FGFR1 oncogene partner 2	FGFR1OP2	330.4	368.2	394.3	491.7	444.1	414.5	0.809375694290158	0.044145148881984	-0.305118569642769	down	--	--	--	--	--	--	--	--
Q9NVU7	Protein SDA1 homolog	SDAD1	352.7	322.7	386.8	482.8	477.7	460.9	0.747291402842268	0.0147168341529007	-0.420257169868562	down	--	--	protein SDA1	--	--	--	--	--
Q86X02	Cerebellar degeneration-related protein 2-like	CDR2L	357.7	348	338.5	279.2	279.3	269.3	1.2614158009181	0.00102749955617888	0.335043910117637	up	--	--	--	--	--	--	--	--
Q8N122	Regulatory-associated protein of mTOR	RPTOR	368.2	378.9	364.7	312.1	293.3	312	1.21190320470896	0.00174362040551769	0.277274474666461	up	3	Molecular Function:protein binding (GO:0005515),Biological Process:TOR signaling (GO:0031929),Cellular Component:TORC1 complex (GO:0031931)	regulatory associated protein of mTOR	--	ko04136 Autophagy - other ko04140 Autophagy - animal ko04150 mTOR signaling pathway ko04151 PI3K-Akt signaling pathway ko04152 AMPK signaling pathway ko04211 Longevity regulating pathway ko04213 Longevity regulating pathway - multiple species ko04910 Insulin signaling pathway ko05206 MicroRNAs in cancer	Predicted NTPase, NACHT family domain	T	Signal transduction mechanisms ;
Q96B26	Exosome complex component RRP43	EXOSC8	174.1	184.2	180.2	222.9	227.1	224.5	0.798369162342476	0.00134316278139123	-0.32487209840406	down	3	Cellular Component:exosome (RNase complex) (GO:0000178),Biological Process:RNA processing (GO:0006396),Biological Process:RNA catabolic process (GO:0006401)	exosome complex component RRP43	--	ko03018 RNA degradation	Exosome complex RNA-binding protein Rrp42, RNase PH superfamily	J	Translation, ribosomal structure and biogenesis ;
Q9Y3B2	Exosome complex component CSL4	EXOSC1	197.9	205.4	212.2	251	261.4	242.7	0.815123824658986	0.00304659998373884	-0.294908860510316	down	2	Cellular Component:exosome (RNase complex) (GO:0000178),Molecular Function:RNA binding (GO:0003723)	exosome complex component CSL4	--	ko03018 RNA degradation	Exosome complex RNA-binding protein Csl4, contains S1 and Zn-ribbon domains	J	Translation, ribosomal structure and biogenesis ;
A8K7D9	Importin subunit alpha		96	102.9	111.7	124.3	130.4	121.8	0.824966799468791	0.0221549573616896	-0.277592035171989	down	5	Molecular Function:protein binding (GO:0005515),Cellular Component:nucleus (GO:0005634),Cellular Component:cytoplasm (GO:0005737),Biological Process:protein import into nucleus (GO:0006606),Molecular Function:protein transporter activity (GO:0008565)	importin subunit alpha-2	--	ko05164 Influenza A	--	--	--
P24298	Alanine aminotransferase 1	GPT	64.2	55.1	61.8	53.4	47.6	45.1	1.23956194387406	0.0340167131311013	0.30983036814667	up	2	Biological Process:biosynthetic process (GO:0009058),Molecular Function:pyridoxal phosphate binding (GO:0030170)	alanine transaminase	2.6.1.2	ko00220 Arginine biosynthesis ko00250 Alanine, aspartate and glutamate metabolism ko01100 Metabolic pathways ko01200 Carbon metabolism ko01210 2-Oxocarboxylic acid metabolism ko01230 Biosynthesis of amino acids	Aspartate/methionine/tyrosine aminotransferase	E	Amino acid transport and metabolism ;
Q9NQZ2	Something about silencing protein 10	UTP3	496.3	486.2	433.9	575.3	576.5	572	0.821673047917392	0.0332821740136264	-0.283363649862764	down	--	--	U3 small nucleolar RNA-associated protein 3	--	--	--	--	--
Q9UHV9	Prefoldin subunit 2	PFDN2	481.4	471.9	473.6	368	375.4	380	1.27016200818942	3.11623664071519e-05	0.345012523379247	up	3	Biological Process:protein folding (GO:0006457),Cellular Component:prefoldin complex (GO:0016272),Molecular Function:unfolded protein binding (GO:0051082)	prefoldin subunit 2	--	--	Prefoldin, chaperonin cofactor	O	Posttranslational modification, protein turnover, chaperones ;
P15954	Cytochrome c oxidase subunit 7C, mitochondrial	COX7C	536	508.7	558.7	723.8	758.3	701.3	0.734359256205917	0.00100338694820824	-0.445442077666528	down	1	Molecular Function:cytochrome-c oxidase activity (GO:0004129)	cytochrome c oxidase subunit 7c	--	ko00190 Oxidative phosphorylation ko01100 Metabolic pathways ko04260 Cardiac muscle contraction ko04932 Non-alcoholic fatty liver disease (NAFLD) ko05010 Alzheimer's disease ko05012 Parkinson's disease ko05016 Huntington's disease	--	--	--
P40394	Alcohol dehydrogenase class 4 mu/sigma chain	ADH7	834.7	739.8	772.6	592.6	588.4	576.1	1.33578054749303	0.0169969498166328	0.417683010020715	up	1	Biological Process:oxidation-reduction process (GO:0055114)	alcohol dehydrogenase 1/7	1.1.1.1	ko00010 Glycolysis / Gluconeogenesis ko00071 Fatty acid degradation ko00350 Tyrosine metabolism ko00830 Retinol metabolism ko00980 Metabolism of xenobiotics by cytochrome P450 ko00982 Drug metabolism - cytochrome P450 ko01100 Metabolic pathways ko05204 Chemical carcinogenesis	Zn-dependent alcohol dehydrogenase	R	General function prediction only ;
Q9H9Y6	DNA-directed RNA polymerase I subunit RPA2	POLR1B	334.4	303.9	333.5	387.6	400	406.8	0.813630274614869	0.00651054971278236	-0.297554733017256	down	4	Molecular Function:DNA binding (GO:0003677),Molecular Function:DNA-directed 5'-3' RNA polymerase activity (GO:0003899),Cellular Component:nucleus (GO:0005634),Molecular Function:ribonucleoside binding (GO:0032549)	DNA-directed RNA polymerase I subunit RPA2	2.7.7.6	ko00230 Purine metabolism ko00240 Pyrimidine metabolism ko01100 Metabolic pathways ko03020 RNA polymerase	DNA-directed RNA polymerase, beta subunit/140 kD subunit	K	Transcription ;
A0A024RB39	NADH:ubiquinone oxidoreductase MLRQ subunit homolog, isoform CRA_a	LOC56901	648.7	643	608.3	857.1	855	797.4	0.75712293285515	0.00187237166217755	-0.401400527541199	down	--	--	NADH dehydrogenase (ubiquinone) 1 alpha subcomplex subunit 4	--	ko00190 Oxidative phosphorylation ko01100 Metabolic pathways ko04723 Retrograde endocannabinoid signaling ko04932 Non-alcoholic fatty liver disease (NAFLD) ko05010 Alzheimer's disease ko05012 Parkinson's disease ko05016 Huntington's disease	--	--	--
Q7Z417	Nuclear fragile X mental retardation-interacting protein 2	NUFIP2	197.5	206	203.5	263.9	275.1	250.7	0.768646321387869	0.00732472400112614	-0.379608173882316	down	1	Molecular Function:RNA binding (GO:0003723)	--	--	--	--	--	--
P37268	Squalene synthase	FDFT1	115.4	120.9	130.2	165.7	174.3	145.9	0.754270426013583	0.0246851403664087	-0.406846234096111	down	2	Biological Process:biosynthetic process (GO:0009058),Molecular Function:transferase activity (GO:0016740)	farnesyl-diphosphate farnesyltransferase	2.5.1.21	ko00100 Steroid biosynthesis ko01100 Metabolic pathways	Phytoene/squalene synthetase	I	Lipid transport and metabolism ;
Q0JRZ9	F-BAR domain only protein 2	FCHO2	400.3	373.3	371.6	318.1	318.3	310	1.21005917159763	0.0134702008898854	0.275077596659564	up	1	Biological Process:clathrin-dependent endocytosis (GO:0072583)	F-BAR domain only protein	--	--	--	--	--
P83436	Conserved oligomeric Golgi complex subunit 7	COG7	376.3	376.5	381	318.1	312.5	307.7	1.20835553660876	0.000318294274726734	0.273045003863839	up	2	Biological Process:intracellular protein transport (GO:0006886),Cellular Component:Golgi transport complex (GO:0017119)	conserved oligomeric Golgi complex subunit 7	--	--	--	--	--
A8K800	cDNA FLJ76924, highly similar to Homo sapiens brix domain containing 1 (BXDC1), mRNA		292	287.5	326.9	397.8	417.6	383.1	0.75627868168544	0.00423937150059166	-0.40301014271598	down	--	--	ribosome production factor 2	--	--	--	--	--
E9PNP3	Mth938 domain-containing protein	AAMDC	207.2	201.2	207.3	173.2	172.5	156.8	1.2252736318408	0.01144166646909	0.293103972261434	up	--	--	--	--	--	Uncharacterized protein	S	Function unknown ;
H7BY82	Collagen alpha-1(V) chain (Fragment)	COL5A1	13.7	14.9	15.9	19.5	18.5	18.2	0.791814946619217	0.0104817146971193	-0.336764794367166	down	1	Molecular Function:extracellular matrix structural constituent (GO:0005201)	collagen, type V/XI/XXIV/XXVII, alpha	--	ko04974 Protein digestion and absorption	--	--	--
Q59GX2	Solute carrier family 2 (Facilitated glucose transporter), member 1 variant (Fragment)		507.7	501.2	508.9	701.1	681.5	674.1	0.737978314776098	0.000954946196493548	-0.438349671046991	down	7	Molecular Function:glucose transmembrane transporter activity (GO:0005355),Biological Process:glucose transport (GO:0015758),Cellular Component:membrane (GO:0016020),Cellular Component:integral component of membrane (GO:0016021),Molecular Function:transmembrane transporter activity (GO:0022857),Molecular Function:substrate-specific transmembrane transporter activity (GO:0022891),Biological Proces…	MFS transporter, SP family, solute carrier family 2 (facilitated glucose transporter), member 1	--	ko04066 HIF-1 signaling pathway ko04911 Insulin secretion ko04919 Thyroid hormone signaling pathway ko04920 Adipocytokine signaling pathway ko04922 Glucagon signaling pathway ko04931 Insulin resistance ko04976 Bile secretion ko05166 HTLV-I infection ko05200 Pathways in cancer ko05211 Renal cell carcinoma ko05230 Central carbon metabolism in cancer	Predicted arabinose efflux permease, MFS family	G	Carbohydrate transport and metabolism ;
D6RDG3	Transcription factor BTF3 (Fragment)	BTF3	426.4	442.6	441	537.5	539.7	536.3	0.811899597149055	0.00190722256706718	-0.30062676606213	down	--	--	nascent polypeptide-associated complex subunit beta	--		--	--	--
B2R7R5	cDNA, FLJ93570, highly similar to Homo sapiens phosphoribosyl pyrophosphate synthetase-associated protein 2 (PRPSAP2), mRNA		133.3	132.5	139.6	107.9	114.7	102.5	1.24700092279299	0.00528613621312691	0.318462532776543	up	3	Molecular Function:magnesium ion binding (GO:0000287),Molecular Function:ribose phosphate diphosphokinase activity (GO:0004749),Biological Process:nucleotide biosynthetic process (GO:0009165)	--	--	--	Phosphoribosylpyrophosphate synthetase	FE	Nucleotide transport and metabolism ; Amino acid transport and metabolism ;
Q96C23	Aldose 1-epimerase	GALM	246.2	249.4	260.3	199.2	195.9	219.4	1.23010577705452	0.00961034296018277	0.298782378548723	up	2	Biological Process:carbohydrate metabolic process (GO:0005975),Molecular Function:isomerase activity (GO:0016853)	aldose 1-epimerase	5.1.3.3	ko00010 Glycolysis / Gluconeogenesis ko00052 Galactose metabolism ko01100 Metabolic pathways	Galactose mutarotase or related enzyme	G	Carbohydrate transport and metabolism ;
A0A087WTW0	E3 ubiquitin-protein ligase UHRF1	UHRF1	246.8	247.8	234.7	346.9	350.5	356.4	0.692066805845512	8.3876481611171e-05	-0.531016785623592	down	3	Molecular Function:protein binding (GO:0005515),Molecular Function:zinc ion binding (GO:0008270),Molecular Function:histone binding (GO:0042393)	E3 ubiquitin-protein ligase UHRF1	2.3.2.27	--	Predicted restriction endonuclease	V	Defense mechanisms ;
Q9Y221	60S ribosome subunit biogenesis protein NIP7 homolog	NIP7	260.7	267	258.3	346.6	369.4	357.2	0.732389116660455	0.00174394004151579	-0.449317742114552	down	1	Molecular Function:RNA binding (GO:0003723)	60S ribosome subunit biogenesis protein NIP7	--	--	--	--	--
Q99595	Mitochondrial import inner membrane translocase subunit Tim17-A	TIMM17A	117.3	120.9	121.2	205.4	188.1	182	0.624500434404865	0.00779075877526507	-0.679225519509651	down	--	--	mitochondrial import inner membrane translocase subunit TIM17	--	--	--	--	--
Q08378	Golgin subfamily A member 3	GOLGA3	220	195.7	229.2	163.5	184.4	179.4	1.22302294708894	0.0379493335905687	0.290451472827561	up	2	Biological Process:spermatogenesis (GO:0007283),Cellular Component:extrinsic component of Golgi membrane (GO:0090498)	--	--	--	--	--	--
A0A140VJL0	3-hydroxyisobutyryl-CoA hydrolase, mitochondrial		301.3	318.1	306.3	254.1	249.9	259	1.2132372214941	0.00226615053217281	0.278861664895702	up	1	Molecular Function:3-hydroxyisobutyryl-CoA hydrolase activity (GO:0003860)	3-hydroxyisobutyryl-CoA hydrolase	3.1.2.4	ko00280 Valine, leucine and isoleucine degradation ko00410 beta-Alanine metabolism ko00640 Propanoate metabolism ko01100 Metabolic pathways ko01200 Carbon metabolism	Enoyl-CoA hydratase/carnithine racemase	I	Lipid transport and metabolism ;
P13584	Cytochrome P450 4B1	CYP4B1	449	447.4	456.6	324	325.4	301	1.42361111111111	0.00138084496539604	0.509555098063134	up	3	Molecular Function:iron ion binding (GO:0005506),Molecular Function:heme binding (GO:0020037),Biological Process:oxidation-reduction process (GO:0055114)	cytochrome P450 family 4 subfamily B polypeptide 1	1.14.14.1	--	Cytochrome P450	QV	Secondary metabolites biosynthesis, transport and catabolism ; Defense mechanisms ;
A0A024RAQ3	Dihydrofolate reductase, isoform CRA_a	DHFR	537.5	503.3	537.3	410.2	436.1	441.7	1.22523291925466	0.00319565838412747	0.293056034543331	up	5	Molecular Function:dihydrofolate reductase activity (GO:0004146),Biological Process:glycine biosynthetic process (GO:0006545),Biological Process:nucleotide biosynthetic process (GO:0009165),Molecular Function:NADP binding (GO:0050661),Biological Process:oxidation-reduction process (GO:0055114)	dihydrofolate reductase	1.5.1.3	ko00670 One carbon pool by folate ko00790 Folate biosynthesis ko01100 Metabolic pathways ko01523 Antifolate resistance	Dihydrofolate reductase	H	Coenzyme transport and metabolism ;
P61244	Protein max	MAX	477.2	482.5	468.1	584.9	575.9	559.1	0.830164544450259	0.00123585216475341	-0.268530777783333	down	1	Molecular Function:protein dimerization activity (GO:0046983)	Max protein	--	ko04010 MAPK signaling pathway ko05200 Pathways in cancer ko05202 Transcriptional misregulation in cancer ko05222 Small cell lung cancer	--	--	--
Q9Y508	E3 ubiquitin-protein ligase RNF114	RNF114	204.6	190.3	206.6	168.9	163.5	167	1.20444533440128	0.0154031362912171	0.268368916135227	up	2	Molecular Function:protein binding (GO:0005515),Molecular Function:zinc ion binding (GO:0008270)	RING finger protein 114	2.3.2.27	--	--	--	--
B4DIS6	cDNA FLJ56443, highly similar to Putative ATP-dependent RNA helicase DHX33		425.6	391.3	433.6	591.4	604.8	558.3	0.712738671986321	0.000911328941387132	-0.488554890221196	down	3	Molecular Function:nucleic acid binding (GO:0003676),Molecular Function:helicase activity (GO:0004386),Molecular Function:ATP binding (GO:0005524)	ATP-dependent RNA helicase DHX33	3.6.4.13	ko04621 NOD-like receptor signaling pathway	HrpA-like RNA helicase	J	Translation, ribosomal structure and biogenesis ;
Q9H8H0	Nucleolar protein 11	NOL11	626.6	619	649.3	757	770.4	758	0.829132755753916	0.00127777774353609	-0.270324979011928	down	1	Cellular Component:nucleus (GO:0005634)	--	--	--	--	--	--
B4DHW9	Pantothenate kinase 4		295.1	299.2	329.5	230.4	232.8	214.7	1.36273786694203	0.00666731460968364	0.446508075398309	up	3	Molecular Function:pantothenate kinase activity (GO:0004594),Molecular Function:ATP binding (GO:0005524),Biological Process:coenzyme A biosynthetic process (GO:0015937)	type II pantothenate kinase	2.7.1.33	ko00770 Pantothenate and CoA biosynthesis ko01100 Metabolic pathways	Uncharacterized conserved protein, contains ATP-grasp and redox domains	S	Function unknown ;
Q9BUP3	Oxidoreductase HTATIP2	HTATIP2	623.7	596.6	554	499.8	486.4	456.8	1.22959112959113	0.0148840702077623	0.29817866241438	up	--	--	oxidoreductase	1.1.1.-	--	Uncharacterized conserved protein YbjT, contains NAD(P)-binding and DUF2867 domains	R	General function prediction only ;
A8K7A1	cDNA FLJ77346, highly similar to Homo sapiens DEAD (Asp-Glu-Ala-Asp) box polypeptide 49 (DDX49), mRNA		199.1	197.1	191.8	247.7	250.4	241.5	0.795024337479719	0.000152422825404774	-0.330929069680469	down	2	Molecular Function:nucleic acid binding (GO:0003676),Molecular Function:ATP binding (GO:0005524)	ATP-dependent RNA helicase DDX49/DBP8	3.6.4.13	--	Superfamily II DNA and RNA helicase	L	Replication, recombination and repair ;
O14618	Copper chaperone for superoxide dismutase	CCS	387	365	357.8	282.7	286.9	284.2	1.29983602717264	0.00936597715915704	0.378329640403493	up	4	Biological Process:superoxide metabolic process (GO:0006801),Biological Process:metal ion transport (GO:0030001),Molecular Function:metal ion binding (GO:0046872),Biological Process:oxidation-reduction process (GO:0055114)	copper chaperone for superoxide dismutase	--	ko05014 Amyotrophic lateral sclerosis (ALS)	Cu/Zn superoxide dismutase	P	Inorganic ion transport and metabolism ;
Q15052	Rho guanine nucleotide exchange factor 6	ARHGEF6	187.7	174	184.2	134.8	120.9	133.6	1.40226046750578	0.00102304523736209	0.487754352399134	up	3	Molecular Function:Rho guanyl-nucleotide exchange factor activity (GO:0005089),Molecular Function:protein binding (GO:0005515),Biological Process:regulation of Rho protein signal transduction (GO:0035023)	Rho guanine nucleotide exchange factor 6	--	ko04810 Regulation of actin cytoskeleton ko05212 Pancreatic cancer	--	--	--
B4DP80	NAD(P)H-hydrate epimerase	APOA1BP	288.1	300.3	306.3	222.9	211.5	219.1	1.36908951798011	0.000586191506135311	0.453216780360409	up	--	--	NAD(P)H-hydrate epimerase	5.1.99.6	--	NAD(P)H-hydrate repair enzyme Nnr, NAD(P)H-hydrate dehydratase domain	F	Nucleotide transport and metabolism ;
O43823	A-kinase anchor protein 8	AKAP8	304.5	287.7	303.5	368	370.8	383.5	0.798093201461285	0.000519266838018115	-0.325370860426599	down	2	Molecular Function:DNA binding (GO:0003677),Cellular Component:nucleus (GO:0005634)	A-kinase anchor protein 8	--	--	--	--	--
A0A384NL93	Epididymis secretory sperm binding protein		257.7	257.9	253.5	407	430.5	396	0.623510336441021	0.00371811512483691	-0.681514617898023	down	2	Molecular Function:cytochrome-c oxidase activity (GO:0004129),Cellular Component:mitochondrial envelope (GO:0005740)	cytochrome c oxidase subunit 5b	--	ko00190 Oxidative phosphorylation ko01100 Metabolic pathways ko04260 Cardiac muscle contraction ko04932 Non-alcoholic fatty liver disease (NAFLD) ko05010 Alzheimer's disease ko05012 Parkinson's disease ko05016 Huntington's disease	--	--	--
B2R983	cDNA, FLJ94267, highly similar to Homo sapiens glutathione S-transferase omega 1 (GSTO1), mRNA		411.5	378.4	417.6	327	332.5	346	1.20089507707608	0.0176413524033282	0.264110107417784	up	4	Molecular Function:glutathione transferase activity (GO:0004364),Molecular Function:protein binding (GO:0005515),Cellular Component:cytoplasm (GO:0005737),Biological Process:metabolic process (GO:0008152)	glutathione S-transferase	2.5.1.18	ko00480 Glutathione metabolism ko00980 Metabolism of xenobiotics by cytochrome P450 ko00982 Drug metabolism - cytochrome P450 ko01524 Platinum drug resistance ko05200 Pathways in cancer ko05204 Chemical carcinogenesis ko05225 Hepatocellular carcinoma ko05418 Fluid shear stress and atherosclerosis	Glutathione S-transferase	O	Posttranslational modification, protein turnover, chaperones ;
Q8N5G0	Small integral membrane protein 20	SMIM20	179.3	176.6	167.3	127.6	134.8	136.3	1.31226486079759	0.00114243773501751	0.392058935500752	up	--	--	--	--	--	--	--	--
Q13591	Semaphorin-5A	SEMA5A	142	122.8	132.2	197.7	199.6	177.3	0.690915419422207	0.0034484508303981	-0.533418985502204	down	1	Molecular Function:protein binding (GO:0005515)	semaphorin 5	--	ko04360 Axon guidance	--	--	--
B2RE11	cDNA, FLJ96865		331.7	364.3	363.9	425	425.2	424.6	0.831424537182303	0.0219623583639366	-0.266342769166045	down	--	--	--	--	--	--	--	--
E7DVW4	Epididymis secretory protein Li 104	FABP4	375.8	340.1	350.4	292.4	288.8	277.2	1.24219478098788	0.0121816042529808	0.312891411507211	up	5	Molecular Function:transporter activity (GO:0005215),Molecular Function:fatty acid binding (GO:0005504),Biological Process:transport (GO:0006810),Molecular Function:lipid binding (GO:0008289),Biological Process:regulation of inflammatory response (GO:0050727)	fatty acid-binding protein 4, adipocyte	--	ko03320 PPAR signaling pathway ko04923 Regulation of lipolysis in adipocytes	--	--	--
O75828	Carbonyl reductase [NADPH] 3	CBR3	171.4	162.3	190.2	147.9	136.8	136.7	1.24323682961557	0.0366332848722779	0.314101147851753	up	--	--	carbonyl reductase 3	1.1.1.184	ko00590 Arachidonic acid metabolism ko00980 Metabolism of xenobiotics by cytochrome P450 ko01100 Metabolic pathways	NAD(P)-dependent dehydrogenase, short-chain alcohol dehydrogenase family	IQR	Lipid transport and metabolism ; Secondary metabolites biosynthesis, transport and catabolism ; General function prediction only ;
P04733	Metallothionein-1F	MT1F	149.3	144.1	141.1	191.1	191.8	192.3	0.75538942976356	0.00218464361203787	-0.404707498737535	down	1	Molecular Function:metal ion binding (GO:0046872)	metallothionein 1/2	--	ko04978 Mineral absorption	--	--	--
P98172	Ephrin-B1	EFNB1	254.9	287.3	252.9	215.2	212.6	212.8	1.24118014361536	0.0431113431268292	0.311712521946404	up	1	Cellular Component:membrane (GO:0016020)	ephrin-B	--	ko04360 Axon guidance	--	--	--
A0A384P5L2	Epididymis secretory sperm binding protein		249.8	262.7	233.3	196.1	206.6	200.9	1.23558648111332	0.0209411344202003	0.305195991246958	up	2	Molecular Function:oxidoreductase activity (GO:0016491),Biological Process:oxidation-reduction process (GO:0055114)	NADPH2:quinone reductase	1.6.5.5	--	NADPH:quinone reductase or related Zn-dependent oxidoreductase	CR	Energy production and conversion ; General function prediction only ;
P83876	Thioredoxin-like protein 4A	TXNL4A	131.2	128.7	139.9	172.8	172.7	175.7	0.767075978511128	0.004209260851132	-0.382558611823507	down	1	Cellular Component:spliceosomal complex (GO:0005681)	U5 snRNP protein, DIM1 family	--	ko03040 Spliceosome	--	--	--
Q15018	BRISC complex subunit Abraxas 2	ABRAXAS2	212.9	190.1	202.2	163.4	137.6	145	1.35695067264574	0.00670652267107462	0.44036827740907	up	--	--	BRISC complex subunit Abro1	--	--	--	--	--
O00193	Small acidic protein	SMAP	121.3	123	125.6	99.1	101.9	104.5	1.21080196399345	0.000541671562247207	0.275962920417903	up	--	--	--	--	--	--	--	--
Q13439	Golgin subfamily A member 4	GOLGA4	451.2	445.4	446.3	374.8	371	363.3	1.21080155080696	0.000233802006645324	0.275962428097753	up	2	Biological Process:protein targeting to Golgi (GO:0000042),Molecular Function:protein binding (GO:0005515)	golgin subfamily A member 4	--	--	--	--	--
A8MWY0	UPF0577 protein KIAA1324-like	KIAA1324L	112.8	102.3	107.1	86.3	76.2	76.3	1.34924623115578	0.00365998045741622	0.432153657441764	up	--	--	--	--	--	--	--	--
Q9BQS8	FYVE and coiled-coil domain-containing protein 1	FYCO1	177.5	201.2	190.8	148	141	170.5	1.23939064200218	0.0339564166558733	0.309630980419078	up	3	Biological Process:transport (GO:0006810),Cellular Component:integral component of membrane (GO:0016021),Molecular Function:metal ion binding (GO:0046872)	FYVE and coiled-coil domain-containing protein 1	--	--	--	--	--
Q8NC54	Keratinocyte-associated transmembrane protein 2	KCT2	134.4	123.2	150.5	170.6	181.9	167.1	0.785411855273287	0.0240479599267814	-0.34847872018978	down	--	--	--	--	--	--	--	--
A0A0S2Z595	FOS-like antigen 1 isoform 1 (Fragment)	FOSL1	202.7	206	183.9	252	271.9	243.3	0.772419186652763	0.00666523258505719	-0.372544094056848	down	4	Molecular Function:DNA binding (GO:0003677),Cellular Component:nucleus (GO:0005634),Biological Process:regulation of transcription from RNA polymerase II promoter (GO:0006357),Molecular Function:sequence-specific DNA binding (GO:0043565)	fos-like antigen 1	--	ko04310 Wnt signaling pathway ko04380 Osteoclast differentiation ko04657 IL-17 signaling pathway ko05166 HTLV-I infection	--	--	--
Q9Y6I3	Epsin-1	EPN1	104.9	115.7	112	85.9	82.4	75.5	1.3642329778507	0.00255918464909618	0.448090042667057	up	--	--	epsin	--	ko04144 Endocytosis	--	--	--
P55212	Caspase-6	CASP6	385.2	339.5	361.2	292.5	300.9	304.3	1.20964687534811	0.034313891534752	0.27458595201449	up	3	Molecular Function:cysteine-type endopeptidase activity (GO:0004197),Biological Process:proteolysis (GO:0006508),Molecular Function:cysteine-type peptidase activity (GO:0008234)	caspase 6	3.4.22.59	ko04210 Apoptosis	--	--	--
Q5RKV6	Exosome complex component MTR3	EXOSC6	192.9	191.4	190.3	228.1	245.2	249.5	0.794964028776978	0.0160532180638802	-0.331038513332076	down	--	--	exosome complex component MTR3	--	ko03018 RNA degradation	Ribonuclease PH	J	Translation, ribosomal structure and biogenesis ;
Q8IZ52	Chondroitin sulfate synthase 2	CHPF	121.2	128.8	118.6	144.3	148.5	150.9	0.830741491999099	0.0041927144462126	-0.267528482189511	down	2	Molecular Function:acetylgalactosaminyltransferase activity (GO:0008376),Cellular Component:Golgi cisterna membrane (GO:0032580)	--	--	ko00532 Glycosaminoglycan biosynthesis - chondroitin sulfate / dermatan sulfate ko01100 Metabolic pathways	--	--	--
A0A087WY96	Transporter	SLC6A6	506.6	498.4	476.7	658	657.4	645.1	0.755776587605203	0.000686721037485262	-0.403968267304351	down	6	Molecular Function:neurotransmitter:sodium symporter activity (GO:0005328),Molecular Function:taurine:sodium symporter activity (GO:0005369),Cellular Component:integral component of plasma membrane (GO:0005887),Biological Process:neurotransmitter transport (GO:0006836),Cellular Component:membrane (GO:0016020),Cellular Component:integral component of membrane (GO:0016021)	solute carrier family 6 (neurotransmitter transporter, GABA) member 6/8/11/12/13	--	--	Na+-dependent transporter, SNF family	R	General function prediction only ;
Q99807	5-demethoxyubiquinone hydroxylase, mitochondrial	COQ7	140.2	151.2	136.4	177.3	185	169.6	0.804286520022561	0.00524439659453635	-0.314218554454801	down	2	Biological Process:ubiquinone biosynthetic process (GO:0006744),Biological Process:oxidation-reduction process (GO:0055114)	ubiquinone biosynthesis monooxygenase Coq7	1.14.13.-	ko00130 Ubiquinone and other terpenoid-quinone biosynthesis ko01100 Metabolic pathways	Demethoxyubiquinone hydroxylase, CLK1/Coq7/Cat5 family	H	Coenzyme transport and metabolism ;
B3KP83	cDNA FLJ31382 fis, clone NHNPC2000187, highly similar to Docking protein 1 (Downstream of tyrosine kinase 1)		193.2	182.8	179.7	155.3	145.2	138.5	1.26583143507973	0.0040099832370222	0.340085300527768	up	1	Molecular Function:insulin receptor binding (GO:0005158)	docking protein 1	--	ko05162 Measles	--	--	--
A0A384N679	Epididymis secretory sperm binding protein		121.1	113.8	117.3	132.5	148.6	147	0.82270497547302	0.025429931664766	-0.281552926365711	down	3	Molecular Function:metallocarboxypeptidase activity (GO:0004181),Biological Process:proteolysis (GO:0006508),Molecular Function:zinc ion binding (GO:0008270)	carboxypeptidase E	3.4.17.10	ko04940 Type I diabetes mellitus	Bacillopeptidase F, M6 metalloprotease family	O	Posttranslational modification, protein turnover, chaperones ;
Q7Z2X4	PTB-containing, cubilin and LRP1-interacting protein	PID1	160.4	138.3	166	128.8	127.9	112.4	1.25900839880791	0.0422971333232465	0.332287907265116	up	1	Molecular Function:protein binding (GO:0005515)	--	--	--	--	--	--
A0JNW5	UHRF1-binding protein 1-like	UHRF1BP1L	354.3	380	339.1	301.6	280.2	297.6	1.22060495792586	0.0163492813155317	0.287596355560417	up	--	--	--	--	--	--	--	--
P30041	Peroxiredoxin-6	PRDX6	361.5	306.9	335.9	247.9	232.1	251.5	1.37293233082707	0.0185704824203788	0.45726051959567	up	5	Molecular Function:antioxidant activity (GO:0016209),Molecular Function:oxidoreductase activity (GO:0016491),Biological Process:cell redox homeostasis (GO:0045454),Molecular Function:peroxiredoxin activity (GO:0051920),Biological Process:oxidation-reduction process (GO:0055114)	--	--	ko01100 Metabolic pathways	Alkyl hydroperoxide reductase subunit AhpC (peroxiredoxin)	V	Defense mechanisms ;
P84101	Small EDRK-rich factor 2	SERF2	139.1	178.7	160.6	190.4	207.8	212.5	0.783363353528738	0.0402804651836157	-0.352246455645146	down	--	--	--	--	--	--	--	--
A0A024QYX1	WD repeat domain 45, isoform CRA_a	WDR45	153.5	149.3	152.7	120.2	126.2	132.1	1.20343461030383	0.00996469852683505	0.267157753816319	up	2	Molecular Function:protein binding (GO:0005515),Biological Process:autophagy (GO:0006914)	--	--	--	Predicted ATPase	R	General function prediction only ;
Q9NV66	S-adenosyl-L-methionine-dependent tRNA 4-demethylwyosine synthase	TYW1	199.4	220.3	189.9	263	262.9	265.4	0.770377859219007	0.0205584563664657	-0.376361854392842	down	4	Molecular Function:catalytic activity (GO:0003824),Molecular Function:FMN binding (GO:0010181),Molecular Function:iron-sulfur cluster binding (GO:0051536),Biological Process:oxidation-reduction process (GO:0055114)	tRNA wybutosine-synthesizing protein 1	4.1.3.44	--	Wyosine [tRNA(Phe)-imidazoG37] synthetase, radical SAM superfamily	J	Translation, ribosomal structure and biogenesis ;
A9UK01	Rho GTPase activating protein		275.7	259.4	261.3	220.3	228.3	206.6	1.21550671550672	0.00508915806482186	0.281557864079494	up	1	Biological Process:signal transduction (GO:0007165)	Rho GTPase-activating protein 18/28/40	--	--	--	--	--
A0A0B5HR54	Serine/threonine-protein kinase receptor		79.3	84.7	91.8	125.8	121.5	123.1	0.69060475161987	0.00465480213186289	-0.5340678343786	down	6	Molecular Function:protein kinase activity (GO:0004672),Molecular Function:transmembrane receptor protein serine/threonine kinase activity (GO:0004675),Molecular Function:ATP binding (GO:0005524),Biological Process:protein phosphorylation (GO:0006468),Biological Process:transmembrane receptor protein serine/threonine kinase signaling pathway (GO:0007178),Cellular Component:membrane (GO:0016020)	activin receptor type-1	2.7.11.30	ko04060 Cytokine-cytokine receptor interaction ko04350 TGF-beta signaling pathway ko04550 Signaling pathways regulating pluripotency of stem cells ko05418 Fluid shear stress and atherosclerosis	Serine/threonine protein kinase	T	Signal transduction mechanisms ;
Q4VXZ2	Vacuolar protein sorting 52 (Yeast)	VPS52	145.4	142.7	139.8	112.6	118.4	113.7	1.24136930664346	0.000338715541003233	0.31193238025622	up	--	--	vacuolar protein sorting-associated protein 52	--	--	--	--	--
O95336	6-phosphogluconolactonase	PGLS	295.3	281.7	293.5	244.3	236	233.5	1.21952927991034	0.00086068960267468	0.286324396489441	up	1	Biological Process:carbohydrate metabolic process (GO:0005975)	6-phosphogluconolactonase	3.1.1.31	ko00030 Pentose phosphate pathway ko01100 Metabolic pathways ko01200 Carbon metabolism	6-phosphogluconolactonase/Glucosamine-6-phosphate isomerase/deaminase	G	Carbohydrate transport and metabolism ;
P21266	Glutathione S-transferase Mu 3	GSTM3	89.4	74	78.7	66.1	58.6	56.8	1.33388429752066	0.027072383518087	0.415633531115824	up	3	Molecular Function:glutathione transferase activity (GO:0004364),Molecular Function:protein binding (GO:0005515),Biological Process:metabolic process (GO:0008152)	glutathione S-transferase	2.5.1.18	ko00480 Glutathione metabolism ko00980 Metabolism of xenobiotics by cytochrome P450 ko00982 Drug metabolism - cytochrome P450 ko01524 Platinum drug resistance ko05200 Pathways in cancer ko05204 Chemical carcinogenesis ko05225 Hepatocellular carcinoma ko05418 Fluid shear stress and atherosclerosis	Glutathione S-transferase	O	Posttranslational modification, protein turnover, chaperones ;
P32119	Peroxiredoxin-2	PRDX2	145.1	128	141.7	106.7	113.3	116.5	1.23268945022288	0.0204698413478707	0.301809389315546	up	7	Molecular Function:thioredoxin peroxidase activity (GO:0008379),Molecular Function:antioxidant activity (GO:0016209),Molecular Function:oxidoreductase activity (GO:0016491),Biological Process:removal of superoxide radicals (GO:0019430),Biological Process:cell redox homeostasis (GO:0045454),Molecular Function:peroxiredoxin activity (GO:0051920),Biological Process:oxidation-reduction process (GO:00…	peroxiredoxin (alkyl hydroperoxide reductase subunit C)	1.11.1.15		Alkyl hydroperoxide reductase subunit AhpC (peroxiredoxin)	V	Defense mechanisms ;
A0A024R241	Nuclear factor interleukin-3-regulated protein	NFIL3	107.3	112.1	96.7	128.8	137.7	119.1	0.819761410788382	0.031396549842581	-0.286724016325463	down	5	Cellular Component:nucleus (GO:0005634),Biological Process:transcription from RNA polymerase II promoter (GO:0006366),Biological Process:immune response (GO:0006955),Biological Process:circadian rhythm (GO:0007623),Molecular Function:sequence-specific DNA binding (GO:0043565)	nuclear factor, interleukin 3 regulated	--	--	--	--	--
Q92982	Ninjurin-1	NINJ1	81.5	89.9	79.8	63.5	66.9	65.8	1.28032619775739	0.0198068451408012	0.356511422672388	up	3	Biological Process:cell adhesion (GO:0007155),Cellular Component:integral component of membrane (GO:0016021),Biological Process:tissue regeneration (GO:0042246)	--	--	--	--	--	--
O60237	Protein phosphatase 1 regulatory subunit 12B	PPP1R12B	107.3	107.1	93.5	80.1	88.6	87.4	1.20226474033581	0.0424163697814703	0.265754614447349	up	2	Molecular Function:protein binding (GO:0005515),Molecular Function:protein kinase binding (GO:0019901)	protein phosphatase 1 regulatory subunit 12B	--	ko04270 Vascular smooth muscle contraction ko04510 Focal adhesion ko04810 Regulation of actin cytoskeleton ko04921 Oxytocin signaling pathway ko05205 Proteoglycans in cancer	Predicted ATPase, archaeal AAA+ ATPase superfamily	R	General function prediction only ;
A0A024R509	Arylsulfatase A, isoform CRA_a	ARSA	225.2	230.6	219.2	170.3	173.6	178.3	1.29260819609345	0.000415058349293179	0.370285044512714	up	2	Biological Process:metabolic process (GO:0008152),Molecular Function:sulfuric ester hydrolase activity (GO:0008484)	arylsulfatase A	3.1.6.8	ko00600 Sphingolipid metabolism ko04142 Lysosome	Arylsulfatase A or related enzyme	P	Inorganic ion transport and metabolism ;
A0A0A0MRM9	Nucleolar and coiled-body phosphoprotein 1 (Fragment)	NOLC1	200.6	206.7	209.4	333.3	308.3	294.8	0.658586074327211	0.00833343647963315	-0.602556088133995	down	1	Molecular Function:protein binding (GO:0005515)	--	--	--	--	--	--
A0A024R0W3	Solute carrier family 38, member 2, isoform CRA_b	SLC38A2	41	43.4	34.6	64.6	56.2	61.1	0.654205607476635	0.0043263400684892	-0.612183969456181	down	--	--	solute carrier family 38 (sodium-coupled neutral amino acid transporter), member 2	--	ko04724 Glutamatergic synapse ko04727 GABAergic synapse ko04974 Protein digestion and absorption	--	--	--
P36955	Pigment epithelium-derived factor	SERPINF1	337.8	351.1	347.8	430.3	433.9	433.3	0.798998073217726	0.00110220482231132	-0.323736070786154	down	1	Cellular Component:extracellular space (GO:0005615)	pigment epithelium-derived factor	--	ko04310 Wnt signaling pathway	Serine protease inhibitor	O	Posttranslational modification, protein turnover, chaperones ;
G4U4J3	PAP associated domain containing 5	PAPD5	120.8	120.7	105.2	166.1	169.4	166.4	0.690775054791791	0.00788049936291228	-0.533712109556675	down	1	Molecular Function:nucleotidyltransferase activity (GO:0016779)	non-canonical poly(A) RNA polymerase PAPD5/7	2.7.7.19	ko03018 RNA degradation	--	--	--
Q9BYG3	MKI67 FHA domain-interacting nucleolar phosphoprotein	NIFK	83	87.9	87.1	101.7	118.2	105.8	0.79214000614062	0.0357400777564655	-0.336172654085287	down	1	Molecular Function:nucleic acid binding (GO:0003676)	nucleolar protein 15	--	--	RNA recognition motif (RRM) domain	J	Translation, ribosomal structure and biogenesis ;
A8K6H6	Tyrosine-protein phosphatase non-receptor type		48.1	43.5	41.6	54.1	54	53.4	0.824767801857585	0.0378963254174827	-0.277940082510025	down	5	Molecular Function:protein tyrosine phosphatase activity (GO:0004725),Cellular Component:cytoskeleton (GO:0005856),Biological Process:protein dephosphorylation (GO:0006470),Biological Process:dephosphorylation (GO:0016311),Molecular Function:phosphatase activity (GO:0016791)	tyrosine-protein phosphatase non-receptor type 14/21	3.1.3.48	--	Protein tyrosine phosphatase	T	Signal transduction mechanisms ;
Q9HAU4	E3 ubiquitin-protein ligase SMURF2	SMURF2	47.8	57.5	49	61.6	64.3	68.1	0.795360824742268	0.0289254809240847	-0.330318590503755	down	2	Molecular Function:ubiquitin-protein transferase activity (GO:0004842),Molecular Function:protein binding (GO:0005515)	E3 ubiquitin ligase SMURF1/2	2.3.2.26	ko04120 Ubiquitin mediated proteolysis ko04144 Endocytosis ko04340 Hedgehog signaling pathway ko04350 TGF-beta signaling pathway	--	--	--
Q15050	Ribosome biogenesis regulatory protein homolog	RRS1	207.6	206.5	203.4	276.8	261.6	297.8	0.73845969863669	0.0189131769103341	-0.437408906684735	down	2	Cellular Component:nucleus (GO:0005634),Biological Process:ribosome biogenesis (GO:0042254)	regulator of ribosome biosynthesis	--	--	--	--	--
Q5T178	Cyclin-dependent kinases regulatory subunit	CKS1B	115.2	118.7	138.8	156.5	160.6	153.3	0.792304421768707	0.0387717101911088	-0.335873241107515	down	2	Biological Process:cell cycle (GO:0007049),Molecular Function:cyclin-dependent protein serine/threonine kinase regulator activity (GO:0016538)	cyclin-dependent kinase regulatory subunit CKS1	--	ko05200 Pathways in cancer ko05222 Small cell lung cancer	--	--	--
Q9NTJ4	Alpha-mannosidase 2C1	MAN2C1	117.7	103.5	115.7	82	88.5	93.1	1.27807283763278	0.0137597553075628	0.353970058113706	up	5	Molecular Function:alpha-mannosidase activity (GO:0004559),Biological Process:carbohydrate metabolic process (GO:0005975),Biological Process:mannose metabolic process (GO:0006013),Molecular Function:zinc ion binding (GO:0008270),Molecular Function:mannosidase activity (GO:0015923)	alpha-mannosidase	3.2.1.24	ko00511 Other glycan degradation	Alpha-mannosidase	G	Carbohydrate transport and metabolism ;
Q9HCE0	Ectopic P granules protein 5 homolog	EPG5	191.4	176.7	196.5	156.9	163.2	149.1	1.20332480818414	0.0150984365178196	0.267026115421184	up	1	Biological Process:autophagy (GO:0006914)	--	--	--	--	--	--
Q9Y385	Ubiquitin-conjugating enzyme E2 J1	UBE2J1	48.9	45.3	47.1	74.1	65.3	64.7	0.692307692307692	0.0130963027176954	-0.53051471669878	down	--	--	ubiquitin-conjugating enzyme E2 J1	2.3.2.23	ko04120 Ubiquitin mediated proteolysis ko04141 Protein processing in endoplasmic reticulum ko05012 Parkinson's disease	--	--	--
Q9UKB1	F-box/WD repeat-containing protein 11	FBXW11	119.9	110.1	110.4	137.3	134.5	138.6	0.82943469785575	0.0106927097465017	-0.269799693921091	down	2	Molecular Function:protein binding (GO:0005515),Molecular Function:protein dimerization activity (GO:0046983)	F-box and WD-40 domain protein 1/11	--	ko04114 Oocyte meiosis ko04120 Ubiquitin mediated proteolysis ko04218 Cellular senescence ko04310 Wnt signaling pathway ko04340 Hedgehog signaling pathway ko04390 Hippo signaling pathway ko04710 Circadian rhythm ko05131 Shigellosis	WD40 repeat	R	General function prediction only ;
Q86Y91	Kinesin-like protein KIF18B	KIF18B	167.8	158.9	171.7	192.6	211.1	195.3	0.832053422370618	0.0119208264572896	-0.265251934652146	down	4	Molecular Function:microtubule motor activity (GO:0003777),Molecular Function:ATP binding (GO:0005524),Biological Process:microtubule-based movement (GO:0007018),Molecular Function:microtubule binding (GO:0008017)	--	--	--	--	--	--
B2RC06	cDNA, FLJ95791, highly similar to Homo sapiens aurora kinase B (AURKB), mRNA		70.4	81.1	67.4	92.5	95	99.2	0.763515870247646	0.0182397782030525	-0.389269950059577	down	10	Molecular Function:protein kinase activity (GO:0004672),Molecular Function:protein serine/threonine kinase activity (GO:0004674),Molecular Function:ATP binding (GO:0005524),Biological Process:protein phosphorylation (GO:0006468),Biological Process:cell cycle (GO:0007049),Biological Process:mitotic nuclear division (GO:0007067),Biological Process:spindle checkpoint (GO:0031577),Cellular Component:…	aurora kinase B	2.7.11.1	--	PASTA domain, binds beta-lactams	M	Cell wall/membrane/envelope biogenesis ;
Q49AE6	PAIP2 protein	PAIP2	54.2	46.5	54.2	73	64.1	64.7	0.767591674925669	0.0157521946240203	-0.381589030316789	down	--	--	--	--	--	--	--	--
A0A024RD36	Ribosomal protein L7-like 1, isoform CRA_b	RPL7L1	293.2	302.7	316.9	401.9	417.7	372.1	0.765964588403122	0.00859413724779586	-0.384650398972281	down	--	--	--	--	--	Ribosomal protein L30/L7E	J	Translation, ribosomal structure and biogenesis ;
Q9H1E3	Nuclear ubiquitous casein and cyclin-dependent kinase substrate 1	NUCKS1	265.4	235	243.8	172.7	154.7	170.1	1.49587939698492	0.00302571381747846	0.580993864807399	up	--	--	--	--	--	--	--	--
B5MD23	Tetraspanin	TSPAN9	96.8	86	89.3	108.1	120.6	107.2	0.810062518606728	0.0196390395310544	-0.30389483898482	down	1	Cellular Component:integral component of membrane (GO:0016021)	tetraspanin-9	--	--	--	--	--
B3KRU1	cDNA FLJ34919 fis, clone NT2RP7002779, highly similar to Leucine-rich repeat-containing protein 8D		25.8	27.3	27.3	35.2	37	35.8	0.744444444444444	0.000230051740857115	-0.425763905871902	down	1	Molecular Function:protein binding (GO:0005515)	volume-regulated anion channel	--	--	Leucine-rich repeat (LRR) protein	K	Transcription ;
Q6IBU4	SDF2 protein	SDF2	13	11.7	12.8	20	17.5	19.3	0.660211267605634	0.00429998451032409	-0.599000334121439	down	1	Cellular Component:membrane (GO:0016020)	--	--	--	Dolichyl-phosphate-mannose--protein O-mannosyl transferase	O	Posttranslational modification, protein turnover, chaperones ;
A0A024QYX3	RNA binding motif (RNP1, RRM) protein 3, isoform CRA_c	RBM3	376.8	400.8	379.2	532.9	544.2	531	0.71935824886512	0.000361192493859184	-0.475217666166344	down	1	Molecular Function:nucleic acid binding (GO:0003676)	RNA-binding protein 3	--	--	RNA recognition motif (RRM) domain	J	Translation, ribosomal structure and biogenesis ;
Q9BWW4	Single-stranded DNA-binding protein 3	SSBP3	223.2	203.8	201.4	159.4	169	169.6	1.26184738955823	0.0121619600056932	0.335537438338753	up	2	Molecular Function:single-stranded DNA binding (GO:0003697),Molecular Function:protein binding (GO:0005515)	--	--	--	--	--	--
B3KTT0	cDNA FLJ38675 fis, clone IMR322000243, highly similar to Nucleoporin Nup43		173.7	154.9	177.4	204.9	204.5	203.5	0.825583292543645	0.035743994914955	-0.276514319872711	down	1	Molecular Function:protein binding (GO:0005515)	nuclear pore complex protein Nup43	--	ko03013 RNA transport	WD40 repeat	R	General function prediction only ;
Q5F1R6	DnaJ homolog subfamily C member 21	DNAJC21	73.1	61.3	64.4	84.3	82.7	82.1	0.798073063026897	0.0377486831979149	-0.32540726467855	down	3	Molecular Function:nucleic acid binding (GO:0003676),Molecular Function:zinc ion binding (GO:0008270),Molecular Function:metal ion binding (GO:0046872)	DnaJ homolog subfamily A member 5	--	--	DnaJ-class molecular chaperone with C-terminal Zn finger domain	O	Posttranslational modification, protein turnover, chaperones ;
P32929	Cystathionine gamma-lyase	CTH	290.5	264.7	267.5	207	218	207.7	1.3003003003003	0.00776781672585903	0.378844847655463	up	1	Molecular Function:pyridoxal phosphate binding (GO:0030170)	cystathionine gamma-lyase	4.4.1.1	ko00260 Glycine, serine and threonine metabolism ko00270 Cysteine and methionine metabolism ko00450 Selenocompound metabolism ko01100 Metabolic pathways ko01230 Biosynthesis of amino acids	Cystathionine beta-lyase/cystathionine gamma-synthase	E	Amino acid transport and metabolism ;
A0A0B4J1T8	Ephrin type-A receptor 6	EPHA6	69.2	83.4	84.5	112.3	114.7	107.2	0.709455415918612	0.0115787927365822	-0.49521607057918	down	5	Molecular Function:protein kinase activity (GO:0004672),Molecular Function:protein tyrosine kinase activity (GO:0004713),Molecular Function:protein binding (GO:0005515),Molecular Function:ATP binding (GO:0005524),Biological Process:protein phosphorylation (GO:0006468)	Eph receptor A3	2.7.10.1	ko04360 Axon guidance	Ankyrin repeat	T	Signal transduction mechanisms ;
P30047	GTP cyclohydrolase 1 feedback regulatory protein	GCHFR	77.7	80	88.6	58.9	57.7	62.6	1.37444196428571	0.0109196834539554	0.458845990441357	up	1	Biological Process:negative regulation of biosynthetic process (GO:0009890)	--	--	--	--	--	--
D3DVZ8	Solute carrier family 23 (Nucleobase transporters), member 2, isoform CRA_a	SLC23A2	207.6	194.9	204.8	255.9	271.4	269	0.762652266733643	0.000656212193402704	-0.390902688431893	down	7	Molecular Function:transporter activity (GO:0005215),Biological Process:transport (GO:0006810),Biological Process:L-ascorbic acid transport (GO:0015882),Cellular Component:membrane (GO:0016020),Cellular Component:integral component of membrane (GO:0016021),Biological Process:transmembrane transport (GO:0055085),Molecular Function:sodium-dependent L-ascorbate transmembrane transporter activity (GO…	solute carrier family 23 (nucleobase transporter), member 1/2	--	--	Xanthine/uracil permease	F	Nucleotide transport and metabolism ;
A0A024R7I4	Family with sequence similarity 32, member A, isoform CRA_a	FAM32A	251.5	252.6	265.3	315.2	312.4	309.6	0.820956039265899	0.00280110473994552	-0.28462312456652	down	--	--	protein FAM32A	--	--	--	--	--
Q59FB9	Toll interacting protein variant (Fragment)		138	155.5	153.5	120.3	120.9	125.6	1.21864776444929	0.0314564092789035	0.285281192475626	up	1	Molecular Function:protein binding (GO:0005515)	toll-interacting protein	--	ko04620 Toll-like receptor signaling pathway	--	--	--
Q96F88	Processing of 1, ribonuclease P/MRP subunit (S. cerevisiae)	POP1	135.7	129.6	122.5	158.9	161.4	160.4	0.806740170584564	0.0124916936088707	-0.309824000031103	down	3	Biological Process:tRNA 5'-leader removal (GO:0001682),Molecular Function:ribonuclease P activity (GO:0004526),Biological Process:RNA processing (GO:0006396)	ribonuclease P/MRP protein subunit POP1	3.1.26.5	ko03008 Ribosome biogenesis in eukaryotes ko03013 RNA transport	--	--	--
Q712K3	Ubiquitin-conjugating enzyme E2 R2	UBE2R2	158.1	143.8	145.4	126.2	115.9	124.7	1.21946564885496	0.0108744228960624	0.286249119409544	up	--	--	ubiquitin-conjugating enzyme E2 R	2.3.2.23	ko04120 Ubiquitin mediated proteolysis ko05168 Herpes simplex infection	Ubiquitin-protein ligase	O	Posttranslational modification, protein turnover, chaperones ;
O00629	Importin subunit alpha-3	KPNA4	0	4.5	3.4	10	8.5	10.5	0.408620689655172	0.00733414325285005	-1.29116584111668	down	5	Molecular Function:protein binding (GO:0005515),Cellular Component:nucleus (GO:0005634),Cellular Component:cytoplasm (GO:0005737),Biological Process:protein import into nucleus (GO:0006606),Molecular Function:protein transporter activity (GO:0008565)	--	--	--	--	--	--
Q92466	DNA damage-binding protein 2	DDB2	133.2	130.3	141.5	117	111	107.1	1.20859444941808	0.00662170534077714	0.273330221454878	up	5	Molecular Function:damaged DNA binding (GO:0003684),Molecular Function:protein binding (GO:0005515),Cellular Component:nucleus (GO:0005634),Biological Process:DNA repair (GO:0006281),Cellular Component:Cul4-RING E3 ubiquitin ligase complex (GO:0080008)	DNA damage-binding protein 2	--	ko03420 Nucleotide excision repair ko04115 p53 signaling pathway ko04120 Ubiquitin mediated proteolysis ko05161 Hepatitis B ko05200 Pathways in cancer ko05202 Transcriptional misregulation in cancer ko05210 Colorectal cancer ko05212 Pancreatic cancer ko05213 Endometrial cancer ko05214 Glioma ko05216 Thyroid cancer ko05217 Basal cell carcinoma ko05218 Melanoma ko05220 Chronic myeloid leukemia ko05…	Membrane protein involved in colicin uptake	M	Cell wall/membrane/envelope biogenesis ;
O95415	Brain protein I3	BRI3	96.8	91.8	97.1	112.5	123.5	129.3	0.782096906652067	0.0229663405476624	-0.354580717425646	down	--	--	--	--	--	--	--	--
B3KX14	cDNA FLJ44463 fis, clone UTERU2024969, highly similar to Mortality factor 4-like protein 2		87.8	75.6	79.8	100.1	99.1	93	0.832306639288159	0.0249748026820171	-0.264812949359913	down	2	Cellular Component:nucleus (GO:0005634),Biological Process:chromatin organization (GO:0006325)	mortality factor 4-like protein 2	--	--	--	--	--
Q86V24	Adiponectin receptor protein 2	ADIPOR2	160.4	151	154.9	233.8	238.2	238.2	0.65657561250352	0.000103235064892444	-0.606966930681077	down	1	Cellular Component:integral component of membrane (GO:0016021)	adiponectin receptor	--	ko04152 AMPK signaling pathway ko04211 Longevity regulating pathway ko04920 Adipocytokine signaling pathway ko04932 Non-alcoholic fatty liver disease (NAFLD)	Predicted membrane channel-forming protein YqfA, hemolysin III family	U	Intracellular trafficking, secretion, and vesicular transport ;
Q99698	Lysosomal-trafficking regulator	LYST	17.9	20	21.1	15.1	16.1	16.3	1.24210526315789	0.0407111240327467	0.312787441030894	up	2	Molecular Function:protein binding (GO:0005515),Biological Process:lysosome organization (GO:0007040)	--	--	--	Predicted NTPase, NACHT family domain	T	Signal transduction mechanisms ;
Q9BVS4	Serine/threonine-protein kinase RIO2	RIOK2	217.6	216.1	203.2	255.7	254.2	256.7	0.830811374902165	0.00960010213648204	-0.267407126173984	down	3	Molecular Function:protein serine/threonine kinase activity (GO:0004674),Molecular Function:ATP binding (GO:0005524),Biological Process:protein phosphorylation (GO:0006468)	RIO kinase 2	2.7.11.1	ko03008 Ribosome biogenesis in eukaryotes	RIO-like serine/threonine protein kinase fused to N-terminal HTH domain	T	Signal transduction mechanisms ;
Q9NXR7	BRISC and BRCA1-A complex member 2	BABAM2	65.5	56.2	66.9	51.9	47.9	50.1	1.25817211474316	0.0492770010341768	0.331329292727237	up	--	--	BRCA1-A complex subunit BRE	--	ko03440 Homologous recombination	--	--	--
G3V5N8	Zinc finger FYVE domain-containing protein 1	ZFYVE1	90.3	101.3	99.1	79.5	76.1	69.7	1.29027962716378	0.00836555817679543	0.367683757900809	up	1	Molecular Function:metal ion binding (GO:0046872)	zinc finger FYVE domain-containing protein 1	--	ko04140 Autophagy - animal	--	--	--
A6NDU8	UPF0600 protein C5orf51	C5orf51	178.7	184.4	177.4	141	151	142.4	1.24424493554328	0.00128395895315868	0.315270514817651	up	--	--	--	--	--	--	--	--
Q16832	Discoidin domain-containing receptor 2	DDR2	194.8	179.7	182.4	221.6	233.7	234.8	0.806984495000725	0.00218933364597413	-0.309387140343979	down	6	Molecular Function:protein kinase activity (GO:0004672),Molecular Function:protein tyrosine kinase activity (GO:0004713),Molecular Function:ATP binding (GO:0005524),Cellular Component:integral component of plasma membrane (GO:0005887),Biological Process:protein phosphorylation (GO:0006468),Molecular Function:protein tyrosine kinase collagen receptor activity (GO:0038062)	discoidin domain receptor family member 2	2.7.10.1	--	Ankyrin repeat	T	Signal transduction mechanisms ;
B4DI41	cDNA FLJ55972, highly similar to Methyl-CpG-binding domain protein 1		271.8	262.5	252.5	187.5	187.4	172.8	1.43655285740369	0.000463365898793261	0.522611077249993	up	3	Molecular Function:DNA binding (GO:0003677),Cellular Component:nucleus (GO:0005634),Molecular Function:zinc ion binding (GO:0008270)	methyl-CpG-binding domain protein 1	--	--	--	--	--
A0A384MTY2	Epididymis secretory sperm binding protein		156	141.9	143.4	114.7	113	115.6	1.28546460821439	0.0160467955491996	0.36228989001873	up	2	Molecular Function:actin binding (GO:0003779),Cellular Component:intracellular (GO:0005622)	--	--	--	--	--	--
A0A024R231	Guanine deaminase, isoform CRA_b	GDA	243	243.7	244.6	198	201.3	192.8	1.23509542307043	0.00214018648935275	0.304622508265276	up	4	Biological Process:guanine catabolic process (GO:0006147),Molecular Function:zinc ion binding (GO:0008270),Molecular Function:guanine deaminase activity (GO:0008892),Molecular Function:hydrolase activity (GO:0016787)	guanine deaminase	3.5.4.3	ko00230 Purine metabolism ko01100 Metabolic pathways	Cytosine/adenosine deaminase or related metal-dependent hydrolase	FR	Nucleotide transport and metabolism ; General function prediction only ;
Q96CM8	Acyl-CoA synthetase family member 2, mitochondrial	ACSF2	126.1	120.9	118.4	93.6	102	90.8	1.27583798882682	0.00453450079173236	0.351445141363232	up	2	Molecular Function:catalytic activity (GO:0003824),Biological Process:metabolic process (GO:0008152)	fatty-acyl-CoA synthase	6.2.1.-	--	Acyl-CoA synthetase (AMP-forming)/AMP-acid ligase II	IQ	Lipid transport and metabolism ; Secondary metabolites biosynthesis, transport and catabolism ;
A8K383	cDNA FLJ75428, highly similar to Homo sapiens activating transcription factor 6 (ATF6), mRNA		177	166.8	173.3	217.8	228.6	207.9	0.790310255234602	0.00682347534975707	-0.339508965878518	down	6	Cellular Component:nucleus (GO:0005634),Cellular Component:endoplasmic reticulum membrane (GO:0005789),Biological Process:endoplasmic reticulum unfolded protein response (GO:0030968),Molecular Function:cAMP response element binding (GO:0035497),Molecular Function:sequence-specific DNA binding (GO:0043565),Biological Process:positive regulation of transcription from RNA polymerase II promoter (GO:…	cyclic AMP-dependent transcription factor ATF-6 alpha	--	ko04141 Protein processing in endoplasmic reticulum ko05010 Alzheimer's disease	--	--	--
A0A024RDX4	ATP-dependent (S)-NAD(P)H-hydrate dehydratase	FLJ10769	110.6	116.2	114.7	87.8	88.9	83.3	1.31346153846154	0.000345360306369141	0.393373955261636	up	1	Molecular Function:ADP-dependent NAD(P)H-hydrate dehydratase activity (GO:0052855)	ATP-dependent NAD(P)H-hydrate dehydratase	4.2.1.93	--	NAD(P)H-hydrate repair enzyme Nnr, NAD(P)H-hydrate dehydratase domain	F	Nucleotide transport and metabolism ;
Q9NZ63	Telomere length and silencing protein 1 homolog	C9orf78	38	34.7	33.7	44	47.6	42.4	0.794029850746269	0.0109400862949888	-0.332734849843945	down	--	--	--	--	--	--	--	--
Q9BRU9	rRNA-processing protein UTP23 homolog	UTP23	83.7	79.9	89.6	110.5	122.7	114.9	0.727377190462511	0.0027129569625923	-0.459224409295341	down	1	Cellular Component:small-subunit processome (GO:0032040)	U3 small nucleolar RNA-associated protein 23	--	--	--	--	--
A0A087WYM3	NAD-dependent protein deacetylase	SIRT2	182.2	178.4	182.4	156	144.4	145.2	1.21858168761221	0.00744029745310746	0.285202965351692	up	1	Molecular Function:NAD+ binding (GO:0070403)	NAD-dependent deacetylase sirtuin 2	3.5.1.-	--	NAD-dependent protein deacetylase, SIR2 family	O	Posttranslational modification, protein turnover, chaperones ;
A0A3B3IRV5	Heme-binding protein 1 (Fragment)	HEBP1	164.8	183.6	190.4	153.4	131.7	137.6	1.27466288147622	0.0191066691757353	0.35011573843151	up	--	--	--	--	--	--	--	--
P49753	Acyl-coenzyme A thioesterase 2, mitochondrial	ACOT2	182.8	175.4	163.5	141.9	140.3	151	1.20429362880886	0.0170754117002679	0.268187190419416	up	--	--	acyl-coenzyme A thioesterase 1/2/4	3.1.2.2	ko00062 Fatty acid elongation ko01040 Biosynthesis of unsaturated fatty acids ko01100 Metabolic pathways	Fermentation-respiration switch protein FrsA, has esterase activity, DUF1100 family	T	Signal transduction mechanisms ;
A0A024R1C1	Peptidylprolyl isomerase (Cyclophilin)-like 2, isoform CRA_b	PPIL2	179.8	179.9	186.3	273.1	340.8	352.3	0.565100393293314	0.0289492406139102	-0.823420901624862	down	5	Biological Process:protein peptidyl-prolyl isomerization (GO:0000413),Molecular Function:peptidyl-prolyl cis-trans isomerase activity (GO:0003755),Molecular Function:ubiquitin-protein transferase activity (GO:0004842),Biological Process:protein folding (GO:0006457),Biological Process:protein ubiquitination (GO:0016567)	peptidyl-prolyl cis-trans isomerase-like 2	5.2.1.8	ko04120 Ubiquitin mediated proteolysis	Peptidyl-prolyl cis-trans isomerase (rotamase) - cyclophilin family	O	Posttranslational modification, protein turnover, chaperones ;
A6NFX8	ADP-sugar pyrophosphatase	NUDT5	136.6	122.1	125.9	100.2	102.7	108.4	1.23546418246065	0.014513997260092	0.305053185870717	up	1	Molecular Function:hydrolase activity (GO:0016787)	--	--	ko00230 Purine metabolism	8-oxo-dGTP pyrophosphatase MutT and related house-cleaning NTP pyrophosphohydrolases, NUDIX family	V	Defense mechanisms ;
F5GXR3	Parathymosin	PTMS	111.2	97.2	96.8	82.3	77.7	74.1	1.30371636052969	0.0216269492650546	0.382630027722518	up	--	--	--	--	--	--	--	--
A0A024R9Z6	Ankyrin repeat and MYND domain containing 2, isoform CRA_b	ANKMY2	133.5	135.7	133.1	103.1	99.4	105.7	1.30532121998702	0.000893984583499634	0.384404876110845	up	1	Molecular Function:protein binding (GO:0005515)	--	--	--	Ankyrin repeat	T	Signal transduction mechanisms ;
O14548	Cytochrome c oxidase subunit 7A-related protein, mitochondrial	COX7A2L	169.1	154.4	163.7	241	246.6	233.4	0.675728155339806	0.000185907134064336	-0.565485126221853	down	3	Molecular Function:cytochrome-c oxidase activity (GO:0004129),Cellular Component:mitochondrial respiratory chain (GO:0005746),Molecular Function:electron carrier activity (GO:0009055)	cytochrome c oxidase subunit 7a	--	ko00190 Oxidative phosphorylation ko04260 Cardiac muscle contraction ko04932 Non-alcoholic fatty liver disease (NAFLD) ko05010 Alzheimer's disease ko05012 Parkinson's disease ko05016 Huntington's disease	--	--	--
Q15276	Rab GTPase-binding effector protein 1	RABEP1	89	78.3	84.6	70.3	66.5	68.7	1.22579075425791	0.0272312654689428	0.293712728165196	up	4	Molecular Function:GTPase activator activity (GO:0005096),Cellular Component:endosome (GO:0005768),Biological Process:endocytosis (GO:0006897),Molecular Function:growth factor activity (GO:0008083)	Rab GTPase-binding effector protein 1	--	ko04144 Endocytosis	--	--	--
Q5C9Z4	Nucleolar MIF4G domain-containing protein 1	NOM1	47.6	53	54.1	65	66.7	60.3	0.805729166666667	0.0110372715863439	-0.311633114159483	down	2	Molecular Function:RNA binding (GO:0003723),Molecular Function:protein binding (GO:0005515)	nucleolar MIF4G domain-containing protein 1	--	--	--	--	--
Q8TBP6	Solute carrier family 25 member 40	SLC25A40	203.8	194.1	203.3	155.6	167	147.4	1.27914893617021	0.00588481857159283	0.355184252464003	up	1	Biological Process:transmembrane transport (GO:0055085)	solute carrier family 25, member 39/40	--	--	--	--	--
Q9NXJ5	Pyroglutamyl-peptidase 1	PGPEP1	100.1	103.9	101.9	87.8	73.9	81.4	1.25832990538873	0.0279136843179774	0.331510213529474	up	4	Cellular Component:cytosol (GO:0005829),Biological Process:proteolysis (GO:0006508),Molecular Function:peptidase activity (GO:0008233),Molecular Function:pyroglutamyl-peptidase activity (GO:0016920)	pyroglutamyl-peptidase	3.4.19.3	--	Pyrrolidone-carboxylate peptidase (N-terminal pyroglutamyl peptidase)	O	Posttranslational modification, protein turnover, chaperones ;
A0A024QZU8	Ras responsive element binding protein 1, isoform CRA_a	RREB1	236.7	241.1	242.6	320.7	328.8	358.7	0.714540765721087	0.0126663058591515	-0.484911773103088	down	1	Molecular Function:metal ion binding (GO:0046872)	ras-responsive element-binding protein 1	--		--	--	--
P07204	Thrombomodulin	THBD	88.1	71.6	83.9	100.8	120.8	105.4	0.744954128440367	0.0252037381083684	-0.424776502479112	down	4	Molecular Function:transmembrane signaling receptor activity (GO:0004888),Molecular Function:calcium ion binding (GO:0005509),Molecular Function:protein binding (GO:0005515),Cellular Component:integral component of membrane (GO:0016021)	thrombomodulin	--	ko04610 Complement and coagulation cascades ko04933 AGE-RAGE signaling pathway in diabetic complications ko05418 Fluid shear stress and atherosclerosis	--	--	--
V9HW44	Epididymis secretory protein Li 303	HEL-S-303	230.6	215.1	250	181.4	166.8	176.2	1.3266590389016	0.0178806988158219	0.407797635145405	up	--	--	platelet-activating factor acetylhydrolase IB subunit beta/gamma	3.1.1.47	ko00565 Ether lipid metabolism ko01100 Metabolic pathways	Lysophospholipase L1 or related esterase	E	Amino acid transport and metabolism ;
P14324	Farnesyl pyrophosphate synthase	FDPS	113.8	119.5	118	90.5	84.8	97.9	1.28587115666179	0.0102929680619596	0.362746092932281	up	1	Biological Process:isoprenoid biosynthetic process (GO:0008299)	--	--	ko00900 Terpenoid backbone biosynthesis ko01100 Metabolic pathways ko05164 Influenza A ko05166 HTLV-I infection	Geranylgeranyl pyrophosphate synthase	H	Coenzyme transport and metabolism ;
A0A024RC82	Interferon stimulated exonuclease gene 20kDa-like 1, isoform CRA_a	ISG20L1	77.9	75.9	86	104.6	97	106	0.779583875162549	0.00575548368878524	-0.359223844547603	down	--	--	apoptosis-enhancing nuclease	3.1.-.-	--	Rad3-related DNA helicase	L	Replication, recombination and repair ;
Q9Y2R0	Cytochrome c oxidase assembly factor 3 homolog, mitochondrial	COA3	78.7	77.3	72.6	45.8	48.9	42.1	1.67105263157895	0.000351012157847351	0.74075717332858	up	--	--	cytochrome c oxidase assembly factor 3, animal type	--	--	--	--	--
P09327	Villin-1	VIL1	162.7	156.2	162.5	120.1	122.9	144.4	1.24264326277749	0.0465082331814271	0.313412187871243	up	8	Molecular Function:actin binding (GO:0003779),Molecular Function:calcium ion binding (GO:0005509),Molecular Function:phosphatidylinositol-4,5-bisphosphate binding (GO:0005546),Biological Process:cytoskeleton organization (GO:0007010),Biological Process:actin nucleation (GO:0045010),Biological Process:actin filament severing (GO:0051014),Molecular Function:actin filament binding (GO:0051015),Biolo…	villin 1	--	--	--	--	--
Q92545	Transmembrane protein 131	TMEM131	143.4	138.9	147.6	185.6	217.8	195.6	0.717696160267112	0.0214844475506289	-0.478554892692846	down	--	--	--	--	--	--	--	--
Q7L775	EPM2A-interacting protein 1	EPM2AIP1	64.7	64.8	70.8	49.5	47.5	51.4	1.34973045822102	0.00422346671408118	0.432671329191904	up	--	--	--	--	--	--	--	--
B4DY45	cDNA FLJ61462, highly similar to Homo sapiens CK2 interacting protein 1 HQ0024c protein (CKIP-1), mRNA		139.3	123.8	111.4	170.7	158.7	156.7	0.770417609545361	0.0257329792701113	-0.376287415442468	down	--	--	--	--	--	--	--	--
A0A024R8B7	Cofactor required for Sp1 transcriptional activation, subunit 8, 34kDa, isoform CRA_b	CRSP8	135.3	140.5	129.5	182.3	170.4	172.5	0.771706016755522	0.00129085370142999	-0.373876740846046	down	--	--	mediator of RNA polymerase II transcription subunit 27	--	ko04919 Thyroid hormone signaling pathway	--	--	--
A0A024R539	Uncharacterized protein	LOC51035	160.3	167.7	160.5	122.9	122.9	132.1	1.29267001852342	0.000899181082683118	0.370354043595786	up	1	Molecular Function:protein binding (GO:0005515)	--	--	--	--	--	--
Q9Y6M5	Zinc transporter 1	SLC30A1	118.5	124.1	113.3	154.6	149.8	146.8	0.788785460992908	0.00173122182947757	-0.342295134889008	down	4	Biological Process:cation transport (GO:0006812),Molecular Function:cation transmembrane transporter activity (GO:0008324),Cellular Component:integral component of membrane (GO:0016021),Biological Process:transmembrane transport (GO:0055085)	solute carrier family 30 (zinc transporter), member 1	--	ko04978 Mineral absorption	Co/Zn/Cd efflux system component	P	Inorganic ion transport and metabolism ;
A8K0E7	cDNA FLJ77464, highly similar to Homo sapiens protocadherin 1 (cadherin-like 1) (PCDH1), transcript variant 1, mRNA		111.8	104.2	105.9	150.2	148.4	152	0.714380825565912	0.0006810639751262	-0.48523473675775	down	3	Molecular Function:calcium ion binding (GO:0005509),Biological Process:homophilic cell adhesion via plasma membrane adhesion molecules (GO:0007156),Cellular Component:membrane (GO:0016020)	protocadherin delta 1	--	--	Large exoprotein involved in heme utilization or adhesion	U	Intracellular trafficking, secretion, and vesicular transport ;
E5KSY5	Mitochondrial twinkle protein		22.6	25.5	27.4	31.1	35.1	34	0.753493013972056	0.0115690484546569	-0.408333958982767	down	3	Molecular Function:DNA helicase activity (GO:0003678),Molecular Function:ATP binding (GO:0005524),Biological Process:DNA replication (GO:0006260)	twinkle protein	3.6.4.12	--	DNA primase (bacterial type)	L	Replication, recombination and repair ;
B1ANH3	Guanylate kinase (Fragment)	GUK1	42.4	38.2	38.8	29.5	33.6	29	1.29641693811075	0.00997846862297355	0.374529775173469	up	--	--	guanylate kinase	2.7.4.8	ko00230 Purine metabolism ko01100 Metabolic pathways	Guanylate kinase	F	Nucleotide transport and metabolism ;
Q96IF1	LIM domain-containing protein ajuba	AJUBA	32.5	39.9	35.7	48.2	42.5	45.3	0.794852941176471	0.0290557710850833	-0.331240128403052	down	1	Molecular Function:zinc ion binding (GO:0008270)	LIM domain-containing protein	--	ko04390 Hippo signaling pathway ko04392 Hippo signaling pathway - multiple species	--	--	--
P60880	Synaptosomal-associated protein 25	SNAP25	99.8	97.7	83.4	114.1	126.1	116.2	0.788159371492705	0.0200001659535487	-0.343440712395524	down	1	Molecular Function:protein binding (GO:0005515)	synaptosomal-associated protein 25	--	ko04721 Synaptic vesicle cycle ko04911 Insulin secretion	--	--	--
A0A024R3M1	Thymocyte nuclear protein 1, isoform CRA_a	THYN1	191.5	192.9	186.1	159.5	157.1	151.3	1.21927762342381	0.000493230268506648	0.286026657815733	up	--	--	--	--	--	Predicted RNA-binding protein, contains PUA-like domain	R	General function prediction only ;
A0A024RCB3	Tetraspanin	CD151	187.2	203.7	169.3	217.9	225.3	231.4	0.83041802549659	0.0469792180381423	-0.26809033494362	down	1	Cellular Component:integral component of membrane (GO:0016021)	CD151 antigen	--	--	--	--	--
Q16831	Uridine phosphorylase 1	UPP1	58.2	61.1	55.6	46.5	44	51.8	1.2290934645116	0.0221122790814803	0.29759462739517	up	2	Molecular Function:catalytic activity (GO:0003824),Biological Process:nucleoside metabolic process (GO:0009116)	uridine phosphorylase	2.4.2.3	ko00240 Pyrimidine metabolism ko00983 Drug metabolism - other enzymes ko01100 Metabolic pathways	Uridine phosphorylase	F	Nucleotide transport and metabolism ;
A8K489	cDNA FLJ76151, highly similar to Homo sapiens Wilms tumor 1 associated protein (WTAP), transcript variant 1, mRNA		56.1	51.6	58.4	41.9	45.9	48.7	1.21684981684982	0.0245751849363474	0.283151122155162	up	2	Cellular Component:nucleus (GO:0005634),Biological Process:mRNA methylation (GO:0080009)	--	--	--	--	--	--
A0A024R9W0	Lipoyl synthase, mitochondrial	LIAS	49.6	44.1	48.3	60.9	54.3	57.1	0.824143934997098	0.0169234813561918	-0.279031771832904	down	4	Molecular Function:catalytic activity (GO:0003824),Biological Process:lipoate biosynthetic process (GO:0009107),Molecular Function:lipoate synthase activity (GO:0016992),Molecular Function:iron-sulfur cluster binding (GO:0051536)	lipoyl synthase	2.8.1.8	ko00785 Lipoic acid metabolism ko01100 Metabolic pathways	Lipoate synthase	H	Coenzyme transport and metabolism ;
Q86WV7	CCDC43 protein	CCDC43	67.9	66.1	66.1	84.4	82.3	73.8	0.832016632016632	0.0491129470309481	-0.265315726751663	down	--	--	--	--	--	--	--	--
P48066	Sodium- and chloride-dependent GABA transporter 3	SLC6A11	51.8	55.2	51.6	80.6	79.8	75	0.67374681393373	0.000556513986541893	-0.569721549334466	down	6	Molecular Function:neurotransmitter:sodium symporter activity (GO:0005328),Molecular Function:gamma-aminobutyric acid:sodium symporter activity (GO:0005332),Cellular Component:integral component of plasma membrane (GO:0005887),Biological Process:neurotransmitter transport (GO:0006836),Cellular Component:membrane (GO:0016020),Cellular Component:integral component of membrane (GO:0016021)	solute carrier family 6 (neurotransmitter transporter, GABA) member 6/8/11/12/13	--	--	Na+-dependent transporter, SNF family	R	General function prediction only ;
P38432	Coilin	COIL	99.2	106.9	91.7	129.5	130.9	110.9	0.802046862375438	0.0413721518572336	-0.31824156127264	down	--	--	coilin	--	--	--	--	--
Q8TDM6	Disks large homolog 5	DLG5	56.5	50	52.2	71.7	77.3	82.5	0.685529157667387	0.00507121256788092	-0.544710065312417	down	2	Molecular Function:protein binding (GO:0005515),Biological Process:regulation of apoptotic process (GO:0042981)	--	--	--	Uncharacterized conserved protein, contains DUF3084 domain	S	Function unknown ;
A0A0S2Z5P2	GINS complex subunit 3 isoform 2 (Fragment)	GINS3	82.7	74.3	87.3	64.2	67.2	69.9	1.21361152508693	0.0472677715458983	0.279306691345917	up	--	--	GINS complex subunit 3	--	--	--	--	--
P20393	Nuclear receptor subfamily 1 group D member 1	NR1D1	33.9	31	30.3	39.5	41.9	45.9	0.747839748625295	0.0132382705611003	-0.419198940593414	down	6	Molecular Function:DNA binding (GO:0003677),Molecular Function:steroid hormone receptor activity (GO:0003707),Cellular Component:nucleus (GO:0005634),Molecular Function:zinc ion binding (GO:0008270),Biological Process:steroid hormone mediated signaling pathway (GO:0043401),Molecular Function:sequence-specific DNA binding (GO:0043565)	nuclear receptor subfamily 1 group D member 1	--	ko04710 Circadian rhythm	--	--	--
Q9Y3C7	Mediator of RNA polymerase II transcription subunit 31	MED31	136.6	132.9	139	167.5	171.2	158.3	0.821931589537223	0.00736756225270218	-0.282909773416603	down	2	Molecular Function:RNA polymerase II transcription cofactor activity (GO:0001104),Cellular Component:mediator complex (GO:0016592)	mediator of RNA polymerase II transcription subunit 31	--	--	--	--	--
E7EX18	Protein Mpv17	MPV17	145.7	162.7	146.6	123.9	127.2	124.5	1.21139510117146	0.0371242747306541	0.276669482319646	up	1	Cellular Component:integral component of membrane (GO:0016021)	protein Mpv17	--	ko04146 Peroxisome	--	--	--
Q9NRR8	CDC42 small effector protein 1	CDC42SE1	80.8	73.7	70.7	96.2	103.2	89.4	0.779778393351801	0.0153643230996104	-0.358863914806941	down	--	--	--	--	--	--	--	--
Q5T2R2	Decaprenyl-diphosphate synthase subunit 1	PDSS1	62.9	71.3	74.5	57	54.6	52.6	1.27101096224117	0.037632932912006	0.34597647338203	up	1	Biological Process:isoprenoid biosynthetic process (GO:0008299)	decaprenyl-diphosphate synthase subunit 1	2.5.1.91	ko00900 Terpenoid backbone biosynthesis	Geranylgeranyl pyrophosphate synthase	H	Coenzyme transport and metabolism ;
Q53HB4	M-phase phosphoprotein 6 variant (Fragment)		90.4	77.3	86.6	107.5	112.5	97.6	0.800692695214106	0.0232450176561064	-0.320679450452852	down	--	--	M-phase phosphoprotein 6, animal type	--	ko03018 RNA degradation	--	--	--
B7Z8W5	Transporter		34.4	40.7	36.4	48.3	59.7	59.2	0.666866028708134	0.0218279322980412	-0.584531137273216	down	6	Molecular Function:sodium:amino acid symporter activity (GO:0005283),Molecular Function:neurotransmitter:sodium symporter activity (GO:0005328),Cellular Component:integral component of plasma membrane (GO:0005887),Biological Process:neurotransmitter transport (GO:0006836),Cellular Component:membrane (GO:0016020),Cellular Component:integral component of membrane (GO:0016021)	solute carrier family 6 (neurotransmitter transporter, amino acid) member 5/7/9/14	--	--	Na+-dependent transporter, SNF family	R	General function prediction only ;
Q9BV57	1,2-dihydroxy-3-keto-5-methylthiopentene dioxygenase	ADI1	91.8	82.2	77.7	65.8	58.9	68	1.30617540217955	0.022188108170341	0.385348644865258	up	2	Molecular Function:acireductone dioxygenase [iron(II)-requiring] activity (GO:0010309),Biological Process:oxidation-reduction process (GO:0055114)	--	--	ko00270 Cysteine and methionine metabolism ko01100 Metabolic pathways	Acireductone dioxygenase (methionine salvage), cupin superfamily	E	Amino acid transport and metabolism ;
A0A024R1J5	Protein interacting with PRKCA 1, isoform CRA_a	PICK1	109.7	97.4	96.2	81.7	81.3	79.3	1.25175402393727	0.0388033965538819	0.323951093172825	up	2	Molecular Function:protein binding (GO:0005515),Molecular Function:protein domain specific binding (GO:0019904)	--	--	--	--	--	--
O95825	Quinone oxidoreductase-like protein 1	CRYZL1	124.9	111.2	109.8	101	88.7	97.1	1.20606694560669	0.0343878593229905	0.270309989671023	up	1	Molecular Function:oxidoreductase activity (GO:0016491)	--	--	--	NADPH:quinone reductase or related Zn-dependent oxidoreductase	CR	Energy production and conversion ; General function prediction only ;
P50748	Kinetochore-associated protein 1	KNTC1	171.3	168.8	162.2	132.4	139.9	126.9	1.25826653306613	0.00256433110371784	0.331437554334569	up	--	--	kinetochore-associated protein 1	--	--	--	--	--
Q8WXW3	Progesterone-induced-blocking factor 1	PIBF1	21.8	22.4	21.4	27	25.8	27.3	0.818976279650437	0.00182850190042629	-0.288106427790626	down	--	--	progesterone-induced-blocking factor 1	--	--	--	--	--
B7Z2F5	cDNA FLJ55918, highly similar to Echinoderm microtubule-associated protein-like 2		113.7	115.1	111.3	84.6	83.9	97	1.28097928436911	0.0222392495692511	0.357247145016326	up	1	Molecular Function:protein binding (GO:0005515)	echinoderm microtubule-associated protein-like 1/2	--	--	WD40 repeat	R	General function prediction only ;
A0A090N7V8	Peptidylprolyl isomerase	FKBP14	34.3	35.1	32.7	21.9	23.5	22.9	1.49487554904832	0.000421987059393678	0.580025382587711	up	1	Molecular Function:calcium ion binding (GO:0005509)	FK506-binding protein 14	5.2.1.8	--	FKBP-type peptidyl-prolyl cis-trans isomerase	O	Posttranslational modification, protein turnover, chaperones ;
Q7Z3R8	DNA-directed RNA polymerase subunit beta	DKFZp686D10173	36.2	32.3	29.7	45.2	40.5	41.6	0.771406127258445	0.0171992447284984	-0.374437489586665	down	3	Molecular Function:DNA binding (GO:0003677),Molecular Function:DNA-directed 5'-3' RNA polymerase activity (GO:0003899),Molecular Function:ribonucleoside binding (GO:0032549)	DNA-directed RNA polymerase III subunit RPC2	2.7.7.6	ko00230 Purine metabolism ko00240 Pyrimidine metabolism ko01100 Metabolic pathways ko03020 RNA polymerase ko04623 Cytosolic DNA-sensing pathway ko05169 Epstein-Barr virus infection	DNA-directed RNA polymerase, beta subunit/140 kD subunit	K	Transcription ;
Q59E93	Aminopeptidase (Fragment)		45.9	44.3	48.3	37.3	34.6	35.6	1.28837209302326	0.00295482346218	0.365549316459728	up	3	Biological Process:proteolysis (GO:0006508),Molecular Function:metallopeptidase activity (GO:0008237),Molecular Function:zinc ion binding (GO:0008270)	aminopeptidase N	3.4.11.2	ko00480 Glutathione metabolism ko01100 Metabolic pathways ko04614 Renin-angiotensin system ko04640 Hematopoietic cell lineage	Aminopeptidase N	E	Amino acid transport and metabolism ;
H7BXP1	NF-kappa-B inhibitor-interacting Ras-like protein 2	NKIRAS2	64.7	63.5	63.2	52.9	48.2	57.3	1.20833333333333	0.0488415768313544	0.273018494406416	up	4	Molecular Function:GTP binding (GO:0005525),Biological Process:signal transduction (GO:0007165),Biological Process:small GTPase mediated signal transduction (GO:0007264),Cellular Component:membrane (GO:0016020)	NF-kappa-B inhibitor-interacting Ras-like protein	--	--	--	--	--
Q9NT62	Ubiquitin-like-conjugating enzyme ATG3	ATG3	41.3	38.8	40.9	33.7	30.4	36	1.20879120879121	0.0331401611938718	0.273565073325963	up	--	--	ubiquitin-like-conjugating enzyme ATG3	--	ko04136 Autophagy - other ko04140 Autophagy - animal ko05167 Kaposi's sarcoma-associated herpesvirus infection	--	--	--
O00488	Zinc finger protein 593	ZNF593	20	24.6	19.2	36.6	38	42.2	0.546232876712329	0.00175681149176474	-0.872411945115148	down	3	Molecular Function:nucleic acid binding (GO:0003676),Molecular Function:zinc ion binding (GO:0008270),Molecular Function:metal ion binding (GO:0046872)	bud site selection protein 20	--	--	--	--	--
A0A140VJJ2	S-formylglutathione hydrolase	ESD	218	181.4	196.6	161	152.6	150.4	1.28448275862069	0.0437525035883203	0.36118752533459	up	2	Molecular Function:S-formylglutathione hydrolase activity (GO:0018738),Biological Process:formaldehyde catabolic process (GO:0046294)	S-formylglutathione hydrolase	3.1.2.12	ko01200 Carbon metabolism	S-formylglutathione hydrolase FrmB	V	Defense mechanisms ;
Q8WU10	Pyridine nucleotide-disulfide oxidoreductase domain-containing protein 1	PYROXD1	29.7	33.1	31.7	40.3	43.3	44.6	0.737129485179407	0.00277398615669656	-0.440010027510306	down	2	Molecular Function:oxidoreductase activity (GO:0016491),Biological Process:oxidation-reduction process (GO:0055114)	--	--	--	NADPH-dependent 2,4-dienoyl-CoA reductase, sulfur reductase, or a related oxidoreductase	I	Lipid transport and metabolism ;
B4DJV9	cDNA FLJ60607, highly similar to Acyl-protein thioesterase 1		111.5	112.6	109.3	87.3	93.7	86.8	1.24495892457057	0.00410470899581101	0.316098143662106	up	1	Molecular Function:hydrolase activity (GO:0016787)	lysophospholipase I	3.1.1.5	ko00564 Glycerophospholipid metabolism ko05231 Choline metabolism in cancer	Predicted esterase	R	General function prediction only ;
P84157	Matrix-remodeling-associated protein 7	MXRA7	257.5	252.5	254.5	315.6	320	287.8	0.82791856183669	0.0321385543383608	-0.272439230801199	down	--	--	--	--	--	Cell division protein FtsN	D	Cell cycle control, cell division, chromosome partitioning ;
A8K4P8	cDNA FLJ75337		91.1	84.9	93.6	124.8	119.2	103.4	0.776050662061025	0.0411811935247246	-0.365777257528534	down	--	--	nucleolar pre-ribosomal-associated protein 2	--	--	--	--	--
H0Y7R8	Afadin (Fragment)	AFDN	23.1	23.2	21.2	17.6	19.1	18.7	1.21841155234657	0.00952942495484846	0.285001525889005	up	2	Molecular Function:protein binding (GO:0005515),Biological Process:signal transduction (GO:0007165)	afadin	--	ko04014 Ras signaling pathway ko04015 Rap1 signaling pathway ko04024 cAMP signaling pathway ko04520 Adherens junction ko04530 Tight junction ko04670 Leukocyte transendothelial migration	--	--	--
Q53HM1	Uridine-cytidine kinase (Fragment)		104	107.3	115.4	86.7	87.8	97.2	1.20242914979757	0.0181731578635674	0.265951889216088	up	4	Molecular Function:uridine kinase activity (GO:0004849),Molecular Function:ATP binding (GO:0005524),Biological Process:metabolic process (GO:0008152),Molecular Function:kinase activity (GO:0016301)	uridine kinase	2.7.1.48	ko00240 Pyrimidine metabolism ko00983 Drug metabolism - other enzymes ko01100 Metabolic pathways	Uridine kinase	F	Nucleotide transport and metabolism ;
Q99755	Phosphatidylinositol 4-phosphate 5-kinase type-1 alpha	PIP5K1A	64.5	71.7	63.8	90.4	80.6	93.4	0.75642965204236	0.0137359631884746	-0.402722176845605	down	2	Molecular Function:phosphatidylinositol phosphate kinase activity (GO:0016307),Biological Process:phosphatidylinositol metabolic process (GO:0046488)	1-phosphatidylinositol-4-phosphate 5-kinase	2.7.1.68	ko00562 Inositol phosphate metabolism ko01100 Metabolic pathways ko04070 Phosphatidylinositol signaling system ko04072 Phospholipase D signaling pathway ko04144 Endocytosis ko04666 Fc gamma R-mediated phagocytosis ko04810 Regulation of actin cytoskeleton ko05231 Choline metabolism in cancer	--	--	--
A8K725	cDNA FLJ75737, highly similar to Homo sapiens v-ets erythroblastosis virus E26 oncogene homolog 1 (avian) (ETS1), mRNA		129.6	119.8	108.6	161.1	153.2	137.4	0.792561434580474	0.0285774109290948	-0.335405326285897	down	2	Cellular Component:nucleus (GO:0005634),Molecular Function:sequence-specific DNA binding (GO:0043565)	C-ets-1	--	ko04014 Ras signaling pathway ko04218 Cellular senescence ko05166 HTLV-I infection ko05200 Pathways in cancer ko05211 Renal cell carcinoma	--	--	--
Q93073	Selenocysteine insertion sequence-binding protein 2-like	SECISBP2L	113.2	117.2	104.4	97.9	91.2	85.2	1.22056142909223	0.018674829085555	0.287544905702067	up	--	--	--	--	--	--	--	--
D6W5T3	Zinc finger protein 655, isoform CRA_a	ZNF655	34	38	35.1	41.1	45.7	43	0.825115562403698	0.0137591468662857	-0.277331903248882	down	3	Molecular Function:nucleic acid binding (GO:0003676),Cellular Component:intracellular (GO:0005622),Molecular Function:metal ion binding (GO:0046872)	--	--	--	FOG: Zn-finger	R	General function prediction only ;
Q9H6F5	Coiled-coil domain-containing protein 86	CCDC86	103.6	92.4	107	124.3	136.5	135.6	0.764379414732593	0.00643419116865357	-0.387639168826175	down	--	--	rRNA-processing protein CGR1	--	--	--	--	--
Q8N806	Putative E3 ubiquitin-protein ligase UBR7	UBR7	27.2	24.2	26.3	22.4	20	20	1.24519230769231	0.0133122047115205	0.316368569545461	up	1	Molecular Function:zinc ion binding (GO:0008270)	E3 ubiquitin-protein ligase UBR7	2.3.2.27	--	--	--	--
Q8N3E9	1-phosphatidylinositol 4,5-bisphosphate phosphodiesterase delta-3	PLCD3	95.9	99.4	103.8	78.3	87.1	76.2	1.23799668874172	0.0121872731855598	0.308007455794273	up	7	Biological Process:angiogenesis (GO:0001525),Molecular Function:phosphatidylinositol phospholipase C activity (GO:0004435),Molecular Function:protein binding (GO:0005515),Biological Process:lipid metabolic process (GO:0006629),Biological Process:signal transduction (GO:0007165),Biological Process:intracellular signal transduction (GO:0035556),Biological Process:regulation of cell proliferation (G…	phosphatidylinositol phospholipase C, delta	3.1.4.11	ko00562 Inositol phosphate metabolism ko01100 Metabolic pathways ko04020 Calcium signaling pathway ko04070 Phosphatidylinositol signaling system ko04919 Thyroid hormone signaling pathway ko04933 AGE-RAGE signaling pathway in diabetic complications	--	--	--
Q96KM6	Zinc finger protein 512B	ZNF512B	55.2	50.4	53.8	44.3	41.2	42.4	1.24628616106333	0.00581824333029465	0.317635365108835	up	1	Molecular Function:metal ion binding (GO:0046872)	--	--	--	Cell division protein DamX, binds to the septal ring, contains C-terminal SPOR domain	D	Cell cycle control, cell division, chromosome partitioning ;
A0A024R5K7	Glycerophosphodiester phosphodiesterase domain containing 5, isoform CRA_a	GDPD5	218.6	196.1	226.6	176.4	186.7	161.6	1.22222222222222	0.0313624514863953	0.289506617194985	up	3	Biological Process:lipid metabolic process (GO:0006629),Molecular Function:phosphoric diester hydrolase activity (GO:0008081),Molecular Function:glycerophosphodiester phosphodiesterase activity (GO:0008889)	--	--	--	Glycerophosphoryl diester phosphodiesterase	I	Lipid transport and metabolism ;
Q5R3I4	Tetratricopeptide repeat protein 38	TTC38	76.8	84.6	87	57.6	57.1	55.1	1.46289752650177	0.010065492047208	0.548828714667443	up	--	--	--	--	--	Tetratricopeptide (TPR) repeat	R	General function prediction only ;
Q53EY9	F-box only protein 22 isoform a variant (Fragment)		45	42.9	46	53.8	59.3	59.9	0.773988439306358	0.0104196183430192	-0.369616077199776	down	1	Molecular Function:protein binding (GO:0005515)	F-box protein 22	--	--	Small ligand-binding sensory domain FIST	T	Signal transduction mechanisms ;
O43159	Ribosomal RNA-processing protein 8	RRP8	133.9	137.8	143.7	171	167.8	181.9	0.797772229690801	0.00388365228616445	-0.325951190545602	down	2	Cellular Component:nucleolus (GO:0005730),Molecular Function:methyltransferase activity (GO:0008168)	ribosomal RNA-processing protein 8	2.1.1.287	--	Superfamily II DNA or RNA helicase	KL	Transcription ; Replication, recombination and repair ;
Q12834	Cell division cycle protein 20 homolog	CDC20	62	53.3	55.6	66.7	72.5	66.3	0.831630170316302	0.0273246554493389	-0.265985996892906	down	5	Molecular Function:protein binding (GO:0005515),Molecular Function:anaphase-promoting complex binding (GO:0010997),Biological Process:anaphase-promoting complex-dependent catabolic process (GO:0031145),Molecular Function:ubiquitin-protein transferase activator activity (GO:0097027),Biological Process:positive regulation of ubiquitin protein ligase activity (GO:1904668)	cell division cycle 20, cofactor of APC complex	--	ko04110 Cell cycle ko04114 Oocyte meiosis ko04120 Ubiquitin mediated proteolysis ko05166 HTLV-I infection ko05203 Viral carcinogenesis	Predicted NTPase, NACHT family domain	T	Signal transduction mechanisms ;
Q8TD55	Pleckstrin homology domain-containing family O member 2	PLEKHO2	104	100.3	105	84.3	87.6	84.1	1.208203125	0.000795383070725401	0.272863023201902	up	--	--	--	--	--	--	--	--
A0A0A0MTE8	Neuron navigator 2	NAV2	83.5	94.4	79.2	108.8	97.5	107.1	0.820357370772176	0.0334150012966597	-0.285675569638924	down	1	Molecular Function:protein binding (GO:0005515)	neuron navigator 2	3.6.4.12	--	--	--	--
B2R4U3	cDNA, FLJ92217, highly similar to Homo sapiens ubiquitin-conjugating enzyme E2C (UBE2C), mRNA		159.7	170.9	156.5	198.1	204.3	212.7	0.791903755486913	0.00217845909305225	-0.336602992763162	down	--	--	ubiquitin-conjugating enzyme E2 C	2.3.2.23	ko04120 Ubiquitin mediated proteolysis	Ubiquitin-protein ligase	O	Posttranslational modification, protein turnover, chaperones ;
A0A024QZW2	Nucleolar protein 7, 27kDa, isoform CRA_a	NOL7	103.1	114.8	102.7	131.8	132.9	121.4	0.83035483035483	0.0157707049845277	-0.26820012878731	down	1	Cellular Component:nucleus (GO:0005634)	--	--	--	--	--	--
Q8TBM8	DnaJ homolog subfamily B member 14	DNAJB14	55.7	56.7	54.3	74.1	80.5	75	0.726045296167247	0.00471247877455451	-0.461868537689271	down	--	--	DnaJ homolog subfamily B member 14	--	--	DnaJ-class molecular chaperone with C-terminal Zn finger domain	O	Posttranslational modification, protein turnover, chaperones ;
O60925	Prefoldin subunit 1	PFDN1	89.7	79.2	88.8	66.4	68	77.2	1.21786389413989	0.0319341266867487	0.284352909745594	up	3	Biological Process:protein folding (GO:0006457),Cellular Component:prefoldin complex (GO:0016272),Molecular Function:unfolded protein binding (GO:0051082)	prefoldin subunit 1	--	--	--	--	--
P35228	Nitric oxide synthase, inducible	NOS2	24.7	22.9	23	32.8	33	32.4	0.718940936863544	0.00210896265059417	-0.476054841043513	down	5	Molecular Function:nitric-oxide synthase activity (GO:0004517),Biological Process:nitric oxide biosynthetic process (GO:0006809),Molecular Function:FMN binding (GO:0010181),Molecular Function:oxidoreductase activity (GO:0016491),Biological Process:oxidation-reduction process (GO:0055114)	nitric-oxide synthase, inducible	1.14.13.39	ko00220 Arginine biosynthesis ko00330 Arginine and proline metabolism ko01100 Metabolic pathways ko04020 Calcium signaling pathway ko04066 HIF-1 signaling pathway ko04146 Peroxisome ko04371 Apelin signaling pathway ko04926 Relaxin signaling pathway ko05132 Salmonella infection ko05133 Pertussis ko05140 Leishmaniasis ko05142 Chagas disease (American trypanosomiasis) ko05145 Toxoplasmosis ko05146 A…	Nitric oxide synthase, oxygenase domain	P	Inorganic ion transport and metabolism ;
Q13451	Peptidyl-prolyl cis-trans isomerase FKBP5	FKBP5	103.8	97.9	99.9	70.4	69.6	75.3	1.40083604273107	0.000319554354644857	0.48628810910143	up	5	Biological Process:protein peptidyl-prolyl isomerization (GO:0000413),Molecular Function:peptidyl-prolyl cis-trans isomerase activity (GO:0003755),Molecular Function:protein binding (GO:0005515),Molecular Function:FK506 binding (GO:0005528),Molecular Function:heat shock protein binding (GO:0031072)	FK506-binding protein 4/5	5.2.1.8	ko04915 Estrogen signaling pathway	FKBP-type peptidyl-prolyl cis-trans isomerase	O	Posttranslational modification, protein turnover, chaperones ;
Q9H467	CUE domain-containing protein 2	CUEDC2	21.9	17.5	18.9	27.9	23.1	26.6	0.751288659793814	0.029616083953562	-0.412560768986631	down	1	Molecular Function:protein binding (GO:0005515)	--	--	--	--	--	--
Q9UBP0	Spastin	SPAST	76.8	76.6	69.7	97.4	96.8	87.2	0.792821606254442	0.0111931255424954	-0.334931814992392	down	1	Molecular Function:ATP binding (GO:0005524)	spastin	3.6.4.3	--	AAA+-type ATPase, SpoVK/Ycf46/Vps4 family	MDT	Cell wall/membrane/envelope biogenesis ; Cell cycle control, cell division, chromosome partitioning ; Signal transduction mechanisms ;
Q8N543	Prolyl 3-hydroxylase OGFOD1	OGFOD1	26.8	28.7	26.4	34.5	33.6	30.4	0.831472081218274	0.0276717230541572	-0.26626027270273	down	4	Molecular Function:iron ion binding (GO:0005506),Molecular Function:oxidoreductase activity (GO:0016491),Molecular Function:L-ascorbic acid binding (GO:0031418),Biological Process:oxidation-reduction process (GO:0055114)	--	--	--	Proline 4-hydroxylase (includes Rps23 Pro-64 3,4-dihydroxylase Tpa1), contains SM-20 domain	JO	Translation, ribosomal structure and biogenesis ; Posttranslational modification, protein turnover, chaperones ;
Q96HA1	Nuclear envelope pore membrane protein POM 121	POM121	56.1	60.1	54.5	81.1	70.9	70.9	0.765814266487214	0.0207219963849876	-0.384933558232014	down	--	--	nuclear pore complex protein Nup121	--	ko03013 RNA transport	--	--	--
Q15583	Homeobox protein TGIF1	TGIF1	56.4	70.3	48.8	83.6	86.5	85.4	0.686888454011742	0.0491784354760495	-0.541852260633061	down	1	Molecular Function:DNA binding (GO:0003677)	homeobox protein TGIF1	--	ko04350 TGF-beta signaling pathway	--	--	--
A0A024R4U3	Tubulin tyrosine ligase-like family, member 12, isoform CRA_a	TTLL12	46.4	42.7	45.9	39.5	34	32.7	1.27118644067797	0.0254401000327963	0.34617564113404	up	1	Biological Process:cellular protein modification process (GO:0006464)	tubulin--tyrosine ligase-like protein 12	--	--	--	--	--
O00165	HCLS1-associated protein X-1	HAX1	67.4	67	66.6	87.7	83.2	81.3	0.796986518636003	0.0112372297467078	-0.327372774261929	down	--	--	HCLS1-associated protein X-1	--	--	--	--	--
O14832	Phytanoyl-CoA dioxygenase, peroxisomal	PHYH	67.8	63.9	66.2	39.9	50.2	42.7	1.49021084337349	0.0116405122983054	0.575516465700587	up	--	--	phytanoyl-CoA hydroxylase	1.14.11.18	ko04146 Peroxisome	Ectoine hydroxylase-related dioxygenase, phytanoyl-CoA dioxygenase (PhyH) family	Q	Secondary metabolites biosynthesis, transport and catabolism ;
A8K3X2	RISC-loading complex subunit TARBP2	TARBP2	47.3	48.7	58.5	71	68.4	65.6	0.753658536585366	0.0263904121026285	-0.408017071601072	down	7	Molecular Function:double-stranded RNA binding (GO:0003725),Cellular Component:RISC complex (GO:0016442),Biological Process:production of siRNA involved in RNA interference (GO:0030422),Biological Process:pre-miRNA processing (GO:0031054),Molecular Function:siRNA binding (GO:0035197),Biological Process:miRNA loading onto RISC involved in gene silencing by miRNA (GO:0035280),Biological Process:reg…	RISC-loading complex subunit TARBP2	--	--	dsRNA-specific ribonuclease	K	Transcription ;
B3KN79	cDNA FLJ13894 fis, clone THYRO1001671, highly similar to 59 kDa 2-5-oligoadenylate synthetase-like protein		110.4	102.1	101.6	87.7	84.2	78.8	1.25289190267252	0.00552921047033333	0.325261946818025	up	7	Molecular Function:RNA binding (GO:0003723),Molecular Function:double-stranded RNA binding (GO:0003725),Molecular Function:protein binding (GO:0005515),Molecular Function:ATP binding (GO:0005524),Biological Process:immune response (GO:0006955),Molecular Function:transferase activity (GO:0016740),Biological Process:defense response to virus (GO:0051607)	2'-5'-oligoadenylate synthase-like protein	--	ko05165 Human papillomavirus infection	Ubiquitin	O	Posttranslational modification, protein turnover, chaperones ;
A0A087X1R1	Smoothelin	SMTN	25.3	25.6	24.7	32.2	32.9	31	0.786680541103018	0.00191791488065378	-0.346150196552678	down	1	Molecular Function:protein binding (GO:0005515)	--	--	--	--	--	--
E7EQB3	tRNA-splicing endonuclease subunit Sen34	TSEN34	130.4	144.2	127.8	171.8	160.5	155.5	0.824928249282493	0.0154284049971653	-0.277659452990657	down	1	Molecular Function:tRNA-intron endonuclease activity (GO:0000213)	tRNA-splicing endonuclease subunit Sen34	3.1.27.9	--	tRNA splicing endonuclease	J	Translation, ribosomal structure and biogenesis ;
P26010	Integrin beta-7	ITGB7	34.3	41.2	45.3	60.9	63	65.2	0.638815441565309	0.010993262368328	-0.646528908624683	down	5	Molecular Function:receptor activity (GO:0004872),Biological Process:cell adhesion (GO:0007155),Biological Process:cell-matrix adhesion (GO:0007160),Biological Process:integrin-mediated signaling pathway (GO:0007229),Cellular Component:integrin complex (GO:0008305)	integrin beta 7	--	ko04151 PI3K-Akt signaling pathway ko04510 Focal adhesion ko04512 ECM-receptor interaction ko04514 Cell adhesion molecules (CAMs) ko04672 Intestinal immune network for IgA production ko04810 Regulation of actin cytoskeleton ko05165 Human papillomavirus infection ko05202 Transcriptional misregulation in cancer ko05410 Hypertrophic cardiomyopathy (HCM) ko05412 Arrhythmogenic right ventricular cardi…	Secreted protein containing bacterial Ig-like domain and vWFA domain	R	General function prediction only ;
Q6FH49	NNMT protein	NNMT	37.6	33.4	36.8	31.8	27.2	27.5	1.24624277456647	0.0233143779631548	0.317585140228418	up	1	Molecular Function:methyltransferase activity (GO:0008168)	nicotinamide N-methyltransferase	2.1.1.1	ko00760 Nicotinate and nicotinamide metabolism ko01100 Metabolic pathways	--	--	--
Q13588	GRB2-related adapter protein	GRAP	30.1	35.3	39.9	46.3	44.9	48.8	0.752142857142857	0.0403195828589805	-0.410921390806612	down	1	Molecular Function:protein binding (GO:0005515)	--	--	--	--	--	--
P30260	Cell division cycle protein 27 homolog	CDC27	21.2	20.8	20.3	31.8	27.1	30	0.700787401574803	0.019991188165657	-0.512951255805768	down	1	Molecular Function:protein binding (GO:0005515)	anaphase-promoting complex subunit 3	--	ko04110 Cell cycle ko04114 Oocyte meiosis ko04120 Ubiquitin mediated proteolysis ko04914 Progesterone-mediated oocyte maturation ko05166 HTLV-I infection	Tetratricopeptide (TPR) repeat	R	General function prediction only ;
Q96JG6	Syndetin	VPS50	53.6	57.8	48.3	40.3	37.2	45.9	1.29416531604538	0.0322519821679502	0.372021918261815	up	--	--	--	--	--	--	--	--
Q9H939	Proline-serine-threonine phosphatase-interacting protein 2	PSTPIP2	202.4	190.1	181.1	139.4	146.6	132.1	1.37192059315953	0.00357404716542858	0.456196980657767	up	3	Molecular Function:actin binding (GO:0003779),Biological Process:cytoskeleton organization (GO:0007010),Biological Process:cell migration (GO:0016477)	proline-serine-threonine phosphatase interacting protein 2	--	--	--	--	--
Q5VUA4	Zinc finger protein 318	ZNF318	51.1	59.2	61.2	117	121.9	125.8	0.470249520153551	0.000110999020186103	-1.08850162327594	down	2	Molecular Function:nucleic acid binding (GO:0003676),Molecular Function:zinc ion binding (GO:0008270)	--	--	--	--	--	--
Q69YU5	Uncharacterized protein C12orf73	C12orf73	128.6	133.9	136.6	98.5	108.8	105.9	1.2742656449553	0.00227745288529884	0.349666066220231	up	--	--	--	--	--	--	--	--
Q9BUS0	ZYX protein (Fragment)	ZYX	36.4	34.4	38.2	29.4	28.5	31.5	1.21923937360179	0.0108713313973804	0.285981398480971	up	1	Molecular Function:zinc ion binding (GO:0008270)	zyxin	--	ko04510 Focal adhesion	--	--	--
P49454	Centromere protein F	CENPF	109.7	117.7	110.4	152	137.9	136.2	0.792771649847454	0.0138289094303587	-0.335022723376833	down	3	Molecular Function:transcription factor binding (GO:0008134),Molecular Function:protein homodimerization activity (GO:0042803),Molecular Function:dynein binding (GO:0045502)	centromere protein F	--	--	Chromosome segregation ATPase	D	Cell cycle control, cell division, chromosome partitioning ;
P35610	Sterol O-acyltransferase 1	SOAT1	22.6	20.6	22.5	28.3	28.2	28.5	0.772941176470588	0.00909614996958665	-0.371569470702734	down	1	Molecular Function:O-acyltransferase activity (GO:0008374)	sterol O-acyltransferase	2.3.1.26	ko00100 Steroid biosynthesis ko04979 Cholesterol metabolism	--	--	--
H0Y9X1	Translation machinery-associated protein 16 (Fragment)	TMA16	171.3	158.8	168.8	192.8	210.4	208.7	0.815329302173558	0.00739074554380488	-0.294545229826332	down	--	--	translation machinery-associated protein 16	--	--	--	--	--
J3KP02	Leucine-, glutamate- and lysine-rich protein 1	LEKR1	112.2	103.8	120.4	87.4	87.3	88.3	1.27908745247148	0.0357822740776129	0.355114906075479	up	--	--	--	--	--	--	--	--
Q86WA6	Valacyclovir hydrolase	BPHL	144.8	143	155.8	126.9	116.6	115.9	1.23427935447969	0.00656692791012181	0.303668956651768	up	--	--	valacyclovir hydrolase	3.1.-.-	--	Lysophospholipase, alpha-beta hydrolase superfamily	I	Lipid transport and metabolism ;
Q9Y4F3	Meiosis regulator and mRNA stability factor 1	MARF1	83.4	93.5	91.3	117.3	116.8	117.8	0.762148337595908	0.0113233103250809	-0.391856276845191	down	3	Molecular Function:nucleic acid binding (GO:0003676),Cellular Component:peroxisome (GO:0005777),Biological Process:regulation of gene expression (GO:0010468)	meiosis arrest female protein 1	--	--	--	--	--
