# Supplementary material for: A quantitative proteomics analysis for small molecule Stemazole’s effect on human neural stem cells
Source: Proteome Sci. 2020 Dec 9;18:12. doi: 10.1186/s12953-020-00168-2 (PMC7724819; doi:10.1186/s12953-020-00168-2)
Supplement: Supplementary file 3 — Additional file 3: Table S2. Summary results of KEGG enrichment analysis. [file 12953_2020_168_MOESM3_ESM.xls]

MapID	MapTitle	Pvalue	AdjustedPv	x	y	n	N	EnrichDirect	ProtID	Description
map00980	Metabolism of xenobiotics by cytochrome P450	0.001028607	0.259209043	6	17	192	2552	Over	Q5U043 P16152 P40394 B2R983 O75828 P21266	S-(hydroxymethyl)glutathione dehydrogenase,Carbonyl reductase [NADPH] 1,Alcohol dehydrogenase class 4 mu/sigma chain,cDNA, FLJ94267, highly similar to Homo sapiens glutathione S-transferase omega 1 (GSTO1), mRNA,Carbonyl reductase [NADPH] 3,Glutathione S-transferase Mu 3
map05204	Chemical carcinogenesis	0.005037201	0.495448923	5	16	192	2552	Over	Q5U043 P16152 P40394 B2R983 P21266	S-(hydroxymethyl)glutathione dehydrogenase,Carbonyl reductase [NADPH] 1,Alcohol dehydrogenase class 4 mu/sigma chain,cDNA, FLJ94267, highly similar to Homo sapiens glutathione S-transferase omega 1 (GSTO1), mRNA,Glutathione S-transferase Mu 3
map04260	Cardiac muscle contraction	0.007169494	0.495448923	6	24	192	2552	Over	A0A0S2Z4G4 B7Z722 P20674 P15954 A0A384NL93 O14548	Tropomyosin 3 isoform 1 (Fragment),Tropomyosin 1 (Alpha), isoform CRA_i,Cytochrome c oxidase subunit 5A, mitochondrial,Cytochrome c oxidase subunit 7C, mitochondrial,Epididymis secretory sperm binding protein,Cytochrome c oxidase subunit 7A-related protein, mitochondrial
map03008	Ribosome biogenesis in eukaryotes	0.012501711	0.495448923	10	60	192	2552	Over	O60747 Q53GS0 Q13823 Q12788 H0Y8P4 Q9NU22 O00566 Q8IWA0 Q96F88 Q9BVS4	Putative G-binding protein (Fragment),G protein-binding protein CRFG variant (Fragment),Nucleolar GTP-binding protein 2,Transducin beta-like protein 3,U3 small nucleolar RNA-associated protein 15 homolog (Fragment),Midasin,U3 small nucleolar ribonucleoprotein protein MPP10,WD repeat-containing protein 75,Processing of 1, ribonuclease P/MRP subunit (S. cerevisiae),Serine/threonine-protein kinase R…
map00982	Drug metabolism - cytochrome P450	0.012938583	0.495448923	4	13	192	2552	Over	Q5U043 P40394 B2R983 P21266	S-(hydroxymethyl)glutathione dehydrogenase,Alcohol dehydrogenase class 4 mu/sigma chain,cDNA, FLJ94267, highly similar to Homo sapiens glutathione S-transferase omega 1 (GSTO1), mRNA,Glutathione S-transferase Mu 3
map00410	beta-Alanine metabolism	0.017068374	0.495448923	4	14	192	2552	Over	Q02252 A0A384MTJ7 Q96KP4 A0A140VJL0	Methylmalonate-semialdehyde dehydrogenase [acylating], mitochondrial,Epididymis secretory sperm binding protein,Cytosolic non-specific dipeptidase,3-hydroxyisobutyryl-CoA hydrolase, mitochondrial
map00100	Steroid biosynthesis	0.017694604	0.495448923	3	8	192	2552	Over	A0A0C4DFL7 P37268 P35610	Lanosterol 14-alpha demethylase,Squalene synthase,Sterol O-acyltransferase 1
map00350	Tyrosine metabolism	0.017694604	0.495448923	3	8	192	2552	Over	Q5U043 P17174 P40394	S-(hydroxymethyl)glutathione dehydrogenase,Aspartate aminotransferase, cytoplasmic,Alcohol dehydrogenase class 4 mu/sigma chain
map00010	Glycolysis / Gluconeogenesis	0.023831685	0.600558453	7	39	192	2552	Over	A0A0S2Z430 A8K2U2 A0A384MTJ7 Q5U043 Q96G03 P40394 Q96C23	Phosphoenolpyruvate carboxykinase 2 isoform 1 (Fragment),cDNA FLJ75392, highly similar to Homo sapiens hexokinase II (HKII) mRNA,Epididymis secretory sperm binding protein,S-(hydroxymethyl)glutathione dehydrogenase,Phosphoglucomutase-2,Alcohol dehydrogenase class 4 mu/sigma chain,Aldose 1-epimerase
map04640	Hematopoietic cell lineage	0.030533913	0.699504181	2	4	192	2552	Over	A8K6Q8 Q59E93	cDNA FLJ75881, highly similar to Homo sapiens transferrin receptor (p90, CD71) (TFRC), mRNA,Aminopeptidase (Fragment)
map01100	Metabolic pathways	0.037690555	0.754542079	55	571	192	2552	Over	A0A0S2Z430 P08243 P29401 A0A024R7E3 Q02252 A8K2U2 A0A384MTJ7 B4DUP2 B2R5M8 P37837 Q5U043 A0A0C4DFL7 Q6ZMU0 Q8NBZ7 Q96KP4 P20674 Q01970 Q96G03 A0A024R8N6 P17174 Q8TDQ7 O00483 P16152 P24298 P15954 P40394 Q9H9Y6 A0A024RB39 P37268 Q96C23 A0A140VJL0 A0A024RAQ3 B4DHW9 A0A384NL93 O75828 Q8IZ52 Q99807 P30041 O95336 P32929 A0A024R231 P49753 V9HW44 P14324 B1ANH3 Q16831 A0A024R9W0 Q9BV57 Q7Z3R8 Q59E93 Q53HM…	Phosphoenolpyruvate carboxykinase 2 isoform 1 (Fragment),Asparagine synthetase [glutamine-hydrolyzing],Transketolase,DNA (cytosine-5)-methyltransferase,Methylmalonate-semialdehyde dehydrogenase [acylating], mitochondrial,cDNA FLJ75392, highly similar to Homo sapiens hexokinase II (HKII) mRNA,Epididymis secretory sperm binding protein,UTP--glucose-1-phosphate uridylyltransferase,Isocitrate dehydro…
map04120	Ubiquitin mediated proteolysis	0.03892479	0.754542079	11	77	192	2552	Over	Q05086 A0A024R0R4 Q9HAU4 Q9Y385 Q9UKB1 Q712K3 Q92466 A0A024R1C1 Q12834 B2R4U3 P30260	Ubiquitin-protein ligase E3A,SUMO-1 activating enzyme subunit 1, isoform CRA_b,E3 ubiquitin-protein ligase SMURF2,Ubiquitin-conjugating enzyme E2 J1,F-box/WD repeat-containing protein 11,Ubiquitin-conjugating enzyme E2 R2,DNA damage-binding protein 2,Peptidylprolyl isomerase (Cyclophilin)-like 2, isoform CRA_b,Cell division cycle protein 20 homolog,cDNA, FLJ92217, highly similar to Homo sapiens u…
map00030	Pentose phosphate pathway	0.049219004	0.770796313	4	19	192	2552	Over	P29401 P37837 Q96G03 O95336	Transketolase,Transaldolase,Phosphoglucomutase-2,6-phosphogluconolactonase
map00052	Galactose metabolism	0.049219004	0.770796313	4	19	192	2552	Over	A8K2U2 B4DUP2 Q96G03 Q96C23	cDNA FLJ75392, highly similar to Homo sapiens hexokinase II (HKII) mRNA,UTP--glucose-1-phosphate uridylyltransferase,Phosphoglucomutase-2,Aldose 1-epimerase
map00220	Arginine biosynthesis	0.055614773	0.770796313	3	12	192	2552	Over	P17174 P24298 P35228	Aspartate aminotransferase, cytoplasmic,Alanine aminotransferase 1,Nitric oxide synthase, inducible
map04978	Mineral absorption	0.055614773	0.770796313	3	12	192	2552	Over	Q53H26 P04733 Q9Y6M5	Transferrin variant (Fragment),Metallothionein-1F,Zinc transporter 1
map00500	Starch and sucrose metabolism	0.06841763	0.770796313	3	13	192	2552	Over	A8K2U2 B4DUP2 Q96G03	cDNA FLJ75392, highly similar to Homo sapiens hexokinase II (HKII) mRNA,UTP--glucose-1-phosphate uridylyltransferase,Phosphoglucomutase-2
map00340	Histidine metabolism	0.069053195	0.770796313	2	6	192	2552	Over	A0A384MTJ7 Q96KP4	Epididymis secretory sperm binding protein,Cytosolic non-specific dipeptidase
map00520	Amino sugar and nucleotide sugar metabolism	0.069856645	0.770796313	5	30	192	2552	Over	A8K2U2 B4DUP2 Q8NBZ7 Q96G03 Q8TDQ7	cDNA FLJ75392, highly similar to Homo sapiens hexokinase II (HKII) mRNA,UTP--glucose-1-phosphate uridylyltransferase,UDP-glucuronic acid decarboxylase 1,Phosphoglucomutase-2,Glucosamine-6-phosphate isomerase 2
map00785	Lipoic acid metabolism	0.07523511	0.770796313	1	1	192	2552	Over	A0A024R9W0	Lipoyl synthase, mitochondrial
map00330	Arginine and proline metabolism	0.077997668	0.770796313	4	22	192	2552	Over	A0A384MTJ7 Q96KP4 P17174 P35228	Epididymis secretory sperm binding protein,Cytosolic non-specific dipeptidase,Aspartate aminotransferase, cytoplasmic,Nitric oxide synthase, inducible
map00983	Drug metabolism - other enzymes	0.082421973	0.770796313	3	14	192	2552	Over	A0A024R8N6 Q16831 Q53HM1	Thymidine kinase,Uridine phosphorylase 1,Uridine-cytidine kinase (Fragment)
map04066	HIF-1 signaling pathway	0.08319662	0.770796313	7	47	192	2552	Over	Q53H26 A8K2U2 P27361 A8K6Q8 D6RBW1 Q59GX2 P35228	Transferrin variant (Fragment),cDNA FLJ75392, highly similar to Homo sapiens hexokinase II (HKII) mRNA,Mitogen-activated protein kinase 3,cDNA FLJ75881, highly similar to Homo sapiens transferrin receptor (p90, CD71) (TFRC), mRNA,Eukaryotic translation initiation factor 4E,Solute carrier family 2 (Facilitated glucose transporter), member 1 variant (Fragment),Nitric oxide synthase, inducible
map00790	Folate biosynthesis	0.091994417	0.770796313	2	7	192	2552	Over	P16152 A0A024RAQ3	Carbonyl reductase [NADPH] 1,Dihydrofolate reductase, isoform CRA_a
map04146	Peroxisome	0.096539335	0.770796313	7	50	192	2552	Over	B2RDG1 B2R5M8 P30044 B4E0T2 E7EX18 P35228 O14832	Fatty acyl-CoA reductase,Isocitrate dehydrogenase [NADP],Peroxiredoxin-5, mitochondrial,cDNA FLJ56404, highly similar to Peroxisomal targeting signal 1 receptor,Protein Mpv17,Nitric oxide synthase, inducible,Phytanoyl-CoA dioxygenase, peroxisomal
map00270	Cysteine and methionine metabolism	0.100937612	0.770796313	4	24	192	2552	Over	A0A024R7E3 P17174 P32929 Q9BV57	DNA (cytosine-5)-methyltransferase,Aspartate aminotransferase, cytoplasmic,Cystathionine gamma-lyase,1,2-dihydroxy-3-keto-5-methylthiopentene dioxygenase
map00480	Glutathione metabolism	0.100937612	0.770796313	4	24	192	2552	Over	B2R5M8 B2R983 P21266 Q59E93	Isocitrate dehydrogenase [NADP],cDNA, FLJ94267, highly similar to Homo sapiens glutathione S-transferase omega 1 (GSTO1), mRNA,Glutathione S-transferase Mu 3,Aminopeptidase (Fragment)
map01210	2-Oxocarboxylic acid metabolism	0.113691969	0.821171305	3	16	192	2552	Over	B2R5M8 P17174 P24298	Isocitrate dehydrogenase [NADP],Aspartate aminotransferase, cytoplasmic,Alanine aminotransferase 1
map03018	RNA degradation	0.11405157	0.821171305	7	53	192	2552	Over	Q8N1C8 B2RDZ9 Q96B26 Q9Y3B2 Q5RKV6 G4U4J3 Q53HB4	HSPA9 protein (Fragment),cDNA, FLJ96850,Exosome complex component RRP43,Exosome complex component CSL4,Exosome complex component MTR3,PAP associated domain containing 5,M-phase phosphoprotein 6 variant (Fragment)
map01200	Carbon metabolism	0.119685359	0.837797511	11	89	192	2552	Over	P29401 Q02252 A8K2U2 B2R5M8 P37837 Q5U043 P17174 P24298 A0A140VJL0 O95336 A0A140VJJ2	Transketolase,Methylmalonate-semialdehyde dehydrogenase [acylating], mitochondrial,cDNA FLJ75392, highly similar to Homo sapiens hexokinase II (HKII) mRNA,Isocitrate dehydrogenase [NADP],Transaldolase,S-(hydroxymethyl)glutathione dehydrogenase,Aspartate aminotransferase, cytoplasmic,Alanine aminotransferase 1,3-hydroxyisobutyryl-CoA hydrolase, mitochondrial,6-phosphogluconolactonase,S-formylgluta…
map00400	Phenylalanine, tyrosine and tryptophan biosynthesis	0.144837171	0.912474179	1	2	192	2552	Over	P17174	Aspartate aminotransferase, cytoplasmic
map00524	Neomycin, kanamycin and gentamicin biosynthesis	0.144837171	0.912474179	1	2	192	2552	Over	A8K2U2	cDNA FLJ75392, highly similar to Homo sapiens hexokinase II (HKII) mRNA
map04672	Intestinal immune network for IgA production	0.144837171	0.912474179	1	2	192	2552	Over	P26010	Integrin beta-7
map04350	TGF-beta signaling pathway	0.154720967	0.950967896	4	28	192	2552	Over	P27361 A0A0B5HR54 Q9HAU4 Q15583	Mitogen-activated protein kinase 3,Serine/threonine-protein kinase receptor,E3 ubiquitin-protein ligase SMURF2,Homeobox protein TGIF1
map00590	Arachidonic acid metabolism	0.170214899	1	2	10	192	2552	Over	P16152 O75828	Carbonyl reductase [NADPH] 1,Carbonyl reductase [NADPH] 3
map00830	Retinol metabolism	0.198243092	1	2	11	192	2552	Over	Q5U043 P40394	S-(hydroxymethyl)glutathione dehydrogenase,Alcohol dehydrogenase class 4 mu/sigma chain
map05418	Fluid shear stress and atherosclerosis	0.200745712	1	7	58	192	2552	Over	A4D2P0 Q2TNI1 Q13501 B2R983 A0A0B5HR54 P21266 P07204	Ras-related C3 botulinum toxin substrate 1 (Rho family, small GTP binding protein Rac1),Caveolin,Sequestosome-1,cDNA, FLJ94267, highly similar to Homo sapiens glutathione S-transferase omega 1 (GSTO1), mRNA,Serine/threonine-protein kinase receptor,Glutathione S-transferase Mu 3,Thrombomodulin
map00250	Alanine, aspartate and glutamate metabolism	0.206456704	1	3	21	192	2552	Over	P08243 P17174 P24298	Asparagine synthetase [glutamine-hydrolyzing],Aspartate aminotransferase, cytoplasmic,Alanine aminotransferase 1
map00360	Phenylalanine metabolism	0.209225902	1	1	3	192	2552	Over	P17174	Aspartate aminotransferase, cytoplasmic
map05206	MicroRNAs in cancer	0.22650133	1	7	62	192	2552	Over	P08670 A0A024R7E3 A1L471 Q02241 B2R6E2 A0A1B0GV02 Q8N122	Vimentin,DNA (cytosine-5)-methyltransferase,ATP-binding cassette, sub-family B (MDR/TAP), member 1,Kinesin-like protein KIF23,cDNA, FLJ92910, highly similar to Homo sapiens programmed cell death 4 (neoplastic transformation inhibitor) (PDCD4), transcript variant 1, mRNA,Zinc finger E-box-binding homeobox 2,Regulatory-associated protein of mTOR
map04964	Proximal tubule bicarbonate reclamation	0.226768756	1	2	12	192	2552	Over	A0A0S2Z430 A0A0S2Z3G3	Phosphoenolpyruvate carboxykinase 2 isoform 1 (Fragment),Solute carrier family 25 (Mitochondrial carrier dicarboxylate transporter), member 10, isoform CRA_a (Fragment)
map00670	One carbon pool by folate	0.25555987	1	2	13	192	2552	Over	Q53H87 A0A024RAQ3	Formyltetrahydrofolate dehydrogenase isoform a variant (Fragment),Dihydrofolate reductase, isoform CRA_a
map04610	Complement and coagulation cascades	0.268789898	1	1	4	192	2552	Over	P07204	Thrombomodulin
map01230	Biosynthesis of amino acids	0.274142041	1	6	51	192	2552	Over	P29401 B2R5M8 P37837 P17174 P24298 P32929	Transketolase,Isocitrate dehydrogenase [NADP],Transaldolase,Aspartate aminotransferase, cytoplasmic,Alanine aminotransferase 1,Cystathionine gamma-lyase
map04710	Circadian rhythm	0.284416186	1	2	14	192	2552	Over	Q9UKB1 P20393	F-box/WD repeat-containing protein 11,Nuclear receptor subfamily 1 group D member 1
map00532	Glycosaminoglycan biosynthesis - chondroitin sulfate / dermatan sulfate	0.323888933	1	1	5	192	2552	Over	Q8IZ52	Chondroitin sulfate synthase 2
map00900	Terpenoid backbone biosynthesis	0.341662064	1	2	16	192	2552	Over	P14324 Q5T2R2	Farnesyl pyrophosphate synthase,Decaprenyl-diphosphate synthase subunit 1
map05140	Leishmaniasis	0.341662064	1	2	16	192	2552	Over	P27361 P35228	Mitogen-activated protein kinase 3,Nitric oxide synthase, inducible
map04380	Osteoclast differentiation	0.343140764	1	4	36	192	2552	Over	A4D2P0 P27361 Q13501 A0A0S2Z595	Ras-related C3 botulinum toxin substrate 1 (Rho family, small GTP binding protein Rac1),Mitogen-activated protein kinase 3,Sequestosome-1,FOS-like antigen 1 isoform 1 (Fragment)
map01524	Platinum drug resistance	0.356083782	1	4	37	192	2552	Over	P11388 P27361 B2R983 P21266	DNA topoisomerase 2-alpha,Mitogen-activated protein kinase 3,cDNA, FLJ94267, highly similar to Homo sapiens glutathione S-transferase omega 1 (GSTO1), mRNA,Glutathione S-transferase Mu 3
map00770	Pantothenate and CoA biosynthesis	0.37485608	1	1	6	192	2552	Over	B4DHW9	Pantothenate kinase 4
map04940	Type I diabetes mellitus	0.37485608	1	1	6	192	2552	Over	A0A384N679	Epididymis secretory sperm binding protein
map04310	Wnt signaling pathway	0.412575891	1	5	49	192	2552	Over	A4D2P0 Q01970 A0A0S2Z595 P36955 Q9UKB1	Ras-related C3 botulinum toxin substrate 1 (Rho family, small GTP binding protein Rac1),1-phosphatidylinositol 4,5-bisphosphate phosphodiesterase beta-3,FOS-like antigen 1 isoform 1 (Fragment),Pigment epithelium-derived factor,F-box/WD repeat-containing protein 11
map00053	Ascorbate and aldarate metabolism	0.421999691	1	1	7	192	2552	Over	A0A384MTJ7	Epididymis secretory sperm binding protein
map00130	Ubiquinone and other terpenoid-quinone biosynthesis	0.421999691	1	1	7	192	2552	Over	Q99807	5-demethoxyubiquinone hydroxylase, mitochondrial
map04614	Renin-angiotensin system	0.421999691	1	1	7	192	2552	Over	Q59E93	Aminopeptidase (Fragment)
map04911	Insulin secretion	0.42957465	1	3	25	192	2552	Over	Q01970 Q59GX2 P60880	1-phosphatidylinositol 4,5-bisphosphate phosphodiesterase beta-3,Solute carrier family 2 (Facilitated glucose transporter), member 1 variant (Fragment),Synaptosomal-associated protein 25
map05410	Hypertrophic cardiomyopathy (HCM)	0.440162009	1	3	26	192	2552	Over	A0A0S2Z4G4 B7Z722 P26010	Tropomyosin 3 isoform 1 (Fragment),Tropomyosin 1 (Alpha), isoform CRA_i,Integrin beta-7
map04620	Toll-like receptor signaling pathway	0.451602899	1	3	27	192	2552	Over	A4D2P0 P27361 Q59FB9	Ras-related C3 botulinum toxin substrate 1 (Rho family, small GTP binding protein Rac1),Mitogen-activated protein kinase 3,Toll interacting protein variant (Fragment)
map05414	Dilated cardiomyopathy (DCM)	0.451602899	1	3	27	192	2552	Over	A0A0S2Z4G4 B7Z722 P26010	Tropomyosin 3 isoform 1 (Fragment),Tropomyosin 1 (Alpha), isoform CRA_i,Integrin beta-7
map04932	Non-alcoholic fatty liver disease (NAFLD)	0.453954072	1	8	77	192	2552	Over	A4D2P0 P20674 O00483 P15954 A0A024RB39 A0A384NL93 Q86V24 O14548	Ras-related C3 botulinum toxin substrate 1 (Rho family, small GTP binding protein Rac1),Cytochrome c oxidase subunit 5A, mitochondrial,Cytochrome c oxidase subunit NDUFA4,Cytochrome c oxidase subunit 7C, mitochondrial,NADH:ubiquinone oxidoreductase MLRQ subunit homolog, isoform CRA_a,Epididymis secretory sperm binding protein,Adiponectin receptor protein 2,Cytochrome c oxidase subunit 7A-related …
map05010	Alzheimer's disease	0.46052946	1	9	89	192	2552	Over	P27361 P20674 Q01970 O00483 P15954 A0A024RB39 A0A384NL93 A8K383 O14548	Mitogen-activated protein kinase 3,Cytochrome c oxidase subunit 5A, mitochondrial,1-phosphatidylinositol 4,5-bisphosphate phosphodiesterase beta-3,Cytochrome c oxidase subunit NDUFA4,Cytochrome c oxidase subunit 7C, mitochondrial,NADH:ubiquinone oxidoreductase MLRQ subunit homolog, isoform CRA_a,Epididymis secretory sperm binding protein,cDNA FLJ75428, highly similar to Homo sapiens activating tr…
map04920	Adipocytokine signaling pathway	0.463770518	1	3	28	192	2552	Over	A0A0S2Z430 Q59GX2 Q86V24	Phosphoenolpyruvate carboxykinase 2 isoform 1 (Fragment),Solute carrier family 2 (Facilitated glucose transporter), member 1 variant (Fragment),Adiponectin receptor protein 2
map04972	Pancreatic secretion	0.463770518	1	3	28	192	2552	Over	A4D2P0 Q53ZR1 Q01970	Ras-related C3 botulinum toxin substrate 1 (Rho family, small GTP binding protein Rac1),Bumetanide-sensitive Na-K-Cl cotransporter,1-phosphatidylinositol 4,5-bisphosphate phosphodiesterase beta-3
map00511	Other glycan degradation	0.465605215	1	1	8	192	2552	Over	Q9NTJ4	Alpha-mannosidase 2C1
map04060	Cytokine-cytokine receptor interaction	0.465605215	1	1	8	192	2552	Over	A0A0B5HR54	Serine/threonine-protein kinase receptor
map05217	Basal cell carcinoma	0.465605215	1	1	8	192	2552	Over	Q92466	DNA damage-binding protein 2
map00040	Pentose and glucuronate interconversions	0.505936897	1	1	9	192	2552	Over	B4DUP2	UTP--glucose-1-phosphate uridylyltransferase
map00562	Inositol phosphate metabolism	0.526665124	1	4	38	192	2552	Over	Q02252 Q01970 Q99755 Q8N3E9	Methylmalonate-semialdehyde dehydrogenase [acylating], mitochondrial,1-phosphatidylinositol 4,5-bisphosphate phosphodiesterase beta-3,Phosphatidylinositol 4-phosphate 5-kinase type-1 alpha,1-phosphatidylinositol 4,5-bisphosphate phosphodiesterase delta-3
map03050	Proteasome	0.526665124	1	4	38	192	2552	Over	P25789 P25786 Q9Y6E3 P20618	Proteasome subunit alpha type-4,Proteasome subunit alpha type-1,HSPC027,Proteasome subunit beta type-1
map00450	Selenocompound metabolism	0.543239341	1	1	10	192	2552	Over	P32929	Cystathionine gamma-lyase
map05143	African trypanosomiasis	0.543239341	1	1	10	192	2552	Over	Q01970	1-phosphatidylinositol 4,5-bisphosphate phosphodiesterase beta-3
map05231	Choline metabolism in cancer	0.553046145	1	4	42	192	2552	Over	A4D2P0 P27361 B4DJV9 Q99755	Ras-related C3 botulinum toxin substrate 1 (Rho family, small GTP binding protein Rac1),Mitogen-activated protein kinase 3,cDNA FLJ60607, highly similar to Acyl-protein thioesterase 1,Phosphatidylinositol 4-phosphate 5-kinase type-1 alpha
map05132	Salmonella infection	0.560974368	1	4	43	192	2552	Over	A4D2P0 P27361 Q9H0B6 P35228	Ras-related C3 botulinum toxin substrate 1 (Rho family, small GTP binding protein Rac1),Mitogen-activated protein kinase 3,Kinesin light chain 2,Nitric oxide synthase, inducible
map05222	Small cell lung cancer	0.569322735	1	4	44	192	2552	Over	P61244 Q5T178 Q92466 P35228	Protein max,Cyclin-dependent kinases regulatory subunit,DNA damage-binding protein 2,Nitric oxide synthase, inducible
map04933	AGE-RAGE signaling pathway in diabetic complications	0.586231368	1	5	51	192	2552	Over	A4D2P0 P27361 Q01970 P07204 Q8N3E9	Ras-related C3 botulinum toxin substrate 1 (Rho family, small GTP binding protein Rac1),Mitogen-activated protein kinase 3,1-phosphatidylinositol 4,5-bisphosphate phosphodiesterase beta-3,Thrombomodulin,1-phosphatidylinositol 4,5-bisphosphate phosphodiesterase delta-3
map00240	Pyrimidine metabolism	0.589805871	1	5	52	192	2552	Over	A0A024R8N6 Q9H9Y6 Q16831 Q7Z3R8 Q53HM1	Thymidine kinase,DNA-directed RNA polymerase I subunit RPA2,Uridine phosphorylase 1,DNA-directed RNA polymerase subunit beta,Uridine-cytidine kinase (Fragment)
map00565	Ether lipid metabolism	0.609645349	1	1	12	192	2552	Over	V9HW44	Epididymis secretory protein Li 303
map00760	Nicotinate and nicotinamide metabolism	0.609645349	1	1	12	192	2552	Over	Q6FH49	NNMT protein
map01040	Biosynthesis of unsaturated fatty acids	0.609645349	1	1	12	192	2552	Over	P49753	Acyl-coenzyme A thioesterase 2, mitochondrial
map04392	Hippo signaling pathway - multiple species	0.609645349	1	1	12	192	2552	Over	Q96IF1	LIM domain-containing protein ajuba
map04973	Carbohydrate digestion and absorption	0.609645349	1	1	12	192	2552	Over	A8K2U2	cDNA FLJ75392, highly similar to Homo sapiens hexokinase II (HKII) mRNA
map04360	Axon guidance	0.632766267	1	6	66	192	2552	Over	P29317 A4D2P0 P27361 Q13591 P98172 A0A0B4J1T8	Ephrin type-A receptor 2,Ras-related C3 botulinum toxin substrate 1 (Rho family, small GTP binding protein Rac1),Mitogen-activated protein kinase 3,Semaphorin-5A,Ephrin-B1,Ephrin type-A receptor 6
map04136	Autophagy - other	0.640882126	1	2	18	192	2552	Over	Q8N122 Q9NT62	Regulatory-associated protein of mTOR,Ubiquitin-like-conjugating enzyme ATG3
map04340	Hedgehog signaling pathway	0.640882126	1	2	18	192	2552	Over	Q9HAU4 Q9UKB1	E3 ubiquitin-protein ligase SMURF2,F-box/WD repeat-containing protein 11
map04930	Type II diabetes mellitus	0.640882126	1	2	18	192	2552	Over	A8K2U2 P27361	cDNA FLJ75392, highly similar to Homo sapiens hexokinase II (HKII) mRNA,Mitogen-activated protein kinase 3
map04974	Protein digestion and absorption	0.640882126	1	2	18	192	2552	Over	H7BY82 A0A024R0W3	Collagen alpha-1(V) chain (Fragment),Solute carrier family 38, member 2, isoform CRA_b
map04976	Bile secretion	0.640882126	1	2	18	192	2552	Over	A1L471 Q59GX2	ATP-binding cassette, sub-family B (MDR/TAP), member 1,Solute carrier family 2 (Facilitated glucose transporter), member 1 variant (Fragment)
map05216	Thyroid cancer	0.640882126	1	2	18	192	2552	Over	P27361 Q92466	Mitogen-activated protein kinase 3,DNA damage-binding protein 2
map04216	Ferroptosis	0.649503412	1	2	19	192	2552	Over	Q53H26 A8K6Q8	Transferrin variant (Fragment),cDNA FLJ75881, highly similar to Homo sapiens transferrin receptor (p90, CD71) (TFRC), mRNA
map05416	Viral myocarditis	0.649503412	1	2	19	192	2552	Over	A4D2P0 Q2TNI1	Ras-related C3 botulinum toxin substrate 1 (Rho family, small GTP binding protein Rac1),Caveolin
map03020	RNA polymerase	0.658876302	1	2	20	192	2552	Over	Q9H9Y6 Q7Z3R8	DNA-directed RNA polymerase I subunit RPA2,DNA-directed RNA polymerase subunit beta
map05014	Amyotrophic lateral sclerosis (ALS)	0.668839216	1	2	21	192	2552	Over	A4D2P0 O14618	Ras-related C3 botulinum toxin substrate 1 (Rho family, small GTP binding protein Rac1),Copper chaperone for superoxide dismutase
map05133	Pertussis	0.668839216	1	2	21	192	2552	Over	P27361 P35228	Mitogen-activated protein kinase 3,Nitric oxide synthase, inducible
map05012	Parkinson's disease	0.676602472	1	7	74	192	2552	Over	P20674 O00483 P15954 A0A024RB39 A0A384NL93 Q9Y385 O14548	Cytochrome c oxidase subunit 5A, mitochondrial,Cytochrome c oxidase subunit NDUFA4,Cytochrome c oxidase subunit 7C, mitochondrial,NADH:ubiquinone oxidoreductase MLRQ subunit homolog, isoform CRA_a,Epididymis secretory sperm binding protein,Ubiquitin-conjugating enzyme E2 J1,Cytochrome c oxidase subunit 7A-related protein, mitochondrial
map04970	Salivary secretion	0.679250491	1	2	22	192	2552	Over	Q53ZR1 Q01970	Bumetanide-sensitive Na-K-Cl cotransporter,1-phosphatidylinositol 4,5-bisphosphate phosphodiesterase beta-3
map00071	Fatty acid degradation	0.729997977	1	3	32	192	2552	Over	A0A384MTJ7 Q5U043 P40394	Epididymis secretory sperm binding protein,S-(hydroxymethyl)glutathione dehydrogenase,Alcohol dehydrogenase class 4 mu/sigma chain
map00970	Aminoacyl-tRNA biosynthesis	0.734249161	1	3	33	192	2552	Over	P41250 Q5T5C7 P49589	Glycine--tRNA ligase,Serine--tRNA ligase, cytoplasmic,Cysteine--tRNA ligase, cytoplasmic
map04724	Glutamatergic synapse	0.749410419	1	3	36	192	2552	Over	P27361 Q01970 A0A024R0W3	Mitogen-activated protein kinase 3,1-phosphatidylinositol 4,5-bisphosphate phosphodiesterase beta-3,Solute carrier family 38, member 2, isoform CRA_b
map05142	Chagas disease (American trypanosomiasis)	0.761019851	1	3	38	192	2552	Over	P27361 Q01970 P35228	Mitogen-activated protein kinase 3,1-phosphatidylinositol 4,5-bisphosphate phosphodiesterase beta-3,Nitric oxide synthase, inducible
map05230	Central carbon metabolism in cancer	0.761019851	1	3	38	192	2552	Over	A8K2U2 P27361 Q59GX2	cDNA FLJ75392, highly similar to Homo sapiens hexokinase II (HKII) mRNA,Mitogen-activated protein kinase 3,Solute carrier family 2 (Facilitated glucose transporter), member 1 variant (Fragment)
map05211	Renal cell carcinoma	0.777327534	1	4	47	192	2552	Over	A4D2P0 P27361 Q59GX2 A8K725	Ras-related C3 botulinum toxin substrate 1 (Rho family, small GTP binding protein Rac1),Mitogen-activated protein kinase 3,Solute carrier family 2 (Facilitated glucose transporter), member 1 variant (Fragment),cDNA FLJ75737, highly similar to Homo sapiens v-ets erythroblastosis virus E26 oncogene homolog 1 (avian) (ETS1), mRNA
map05212	Pancreatic cancer	0.780403169	1	4	48	192	2552	Over	A4D2P0 P27361 Q15052 Q92466	Ras-related C3 botulinum toxin substrate 1 (Rho family, small GTP binding protein Rac1),Mitogen-activated protein kinase 3,Rho guanine nucleotide exchange factor 6,DNA damage-binding protein 2
map04261	Adrenergic signaling in cardiomyocytes	0.783737616	1	4	49	192	2552	Over	A0A0S2Z4G4 B7Z722 P27361 Q01970	Tropomyosin 3 isoform 1 (Fragment),Tropomyosin 1 (Alpha), isoform CRA_i,Mitogen-activated protein kinase 3,1-phosphatidylinositol 4,5-bisphosphate phosphodiesterase beta-3
map04919	Thyroid hormone signaling pathway	0.811892819	1	5	64	192	2552	Over	P27361 Q01970 Q59GX2 A0A024R8B7 Q8N3E9	Mitogen-activated protein kinase 3,1-phosphatidylinositol 4,5-bisphosphate phosphodiesterase beta-3,Solute carrier family 2 (Facilitated glucose transporter), member 1 variant (Fragment),Cofactor required for Sp1 transcriptional activation, subunit 8, 34kDa, isoform CRA_b,1-phosphatidylinositol 4,5-bisphosphate phosphodiesterase delta-3
map00230	Purine metabolism	0.888074521	1	7	82	192	2552	Over	O00408 Q96G03 Q9H9Y6 A0A024R231 A6NFX8 B1ANH3 Q7Z3R8	cGMP-dependent 3,5-cyclic phosphodiesterase,Phosphoglucomutase-2,DNA-directed RNA polymerase I subunit RPA2,Guanine deaminase, isoform CRA_b,ADP-sugar pyrophosphatase,Guanylate kinase (Fragment),DNA-directed RNA polymerase subunit beta
map00190	Oxidative phosphorylation	1	1	6	74	192	2552	Over	P20674 O00483 P15954 A0A024RB39 A0A384NL93 O14548	Cytochrome c oxidase subunit 5A, mitochondrial,Cytochrome c oxidase subunit NDUFA4,Cytochrome c oxidase subunit 7C, mitochondrial,NADH:ubiquinone oxidoreductase MLRQ subunit homolog, isoform CRA_a,Epididymis secretory sperm binding protein,Cytochrome c oxidase subunit 7A-related protein, mitochondrial
map04020	Calcium signaling pathway	1	1	3	39	192	2552	Over	Q01970 Q8N3E9 P35228	1-phosphatidylinositol 4,5-bisphosphate phosphodiesterase beta-3,1-phosphatidylinositol 4,5-bisphosphate phosphodiesterase delta-3,Nitric oxide synthase, inducible
map00260	Glycine, serine and threonine metabolism	1	1	1	13	192	2552	Over	P32929	Cystathionine gamma-lyase
map04723	Retrograde endocannabinoid signaling	1	1	4	53	192	2552	Over	P27361 Q01970 O00483 A0A024RB39	Mitogen-activated protein kinase 3,1-phosphatidylinositol 4,5-bisphosphate phosphodiesterase beta-3,Cytochrome c oxidase subunit NDUFA4,NADH:ubiquinone oxidoreductase MLRQ subunit homolog, isoform CRA_a
